# Supplementary material for: Comparison of new and emerging SARS-CoV-2 variant transmissibility through active contact testing. A comparative cross-sectional household seroprevalence study
Source: PLoS One. 2023 Apr 24;18(4):e0284372. doi: 10.1371/journal.pone.0284372 (PMC10124829; doi:10.1371/journal.pone.0284372)
Supplement: S1 Data — (XLSX) [file pone.0284372.s003.xlsx]

## Sheet: Sheet 1
sex	test_trace	tt_isolate	tt_isolate2	prev_covid	covid_tested	prev_covid_clinical	prev_covid_swab	prev_covid_serum	swab_symptoms	s_symptom1	s_symptom2	s_symptom3	s_symptom4	s_symptom5	s_symptom6	s_symptom7	serum_symptoms	symptoms_tested	serum_symptom1	serum_symptom2	serum_symptom3	serum_symptom4	serum_symptom5	serum_symptom6	serum_symptom7	long_covid	relation	define_relation	multigen_liv	days_hh	share_bedroom	share_bath	physical_assit	other_exposure	exposure	leave_home	leave_home_reasons	leave_home_transport	transport	travel	countries	countries_other	travel_contact	countries_contact	countries_other2	vaccine	vaccine_which	vaccine_other	vaccine_second_dose
female	yes	10	10	yes	yes	yes	yes	no	yes	Fever	Others	NA	NA	NA	NA	NA	NA	yes	NA	NA	NA	NA	NA	NA	NA	no	yes	aunt	no	0	no	yes	no	no	NA	no	School	NA	NA	no	NA	NA	no	NA	NA	no	NA	NA	(Missing)
female	yes	10	21	yes	yes	NA	yes	yes	yes	Cough	SOB	Others	NA	NA	NA	NA	no	yes	NA	NA	NA	NA	NA	NA	NA	yes	yes	child	no	4	no	yes	yes	yes	son caught covid first	no	Nursery	NA	NA	yes	other	Dubai	no	NA	NA	yes	oxford	NA	no
female	yes	10	10	no	NA	NA	NA	NA	NA	NA	NA	NA	NA	NA	NA	NA	NA	NA	NA	NA	NA	NA	NA	NA	NA	NA	yes	child	no	0	no	yes	no	no	NA	yes	None	bus	public transport	no	NA	NA	no	NA	NA	no	NA	NA	(Missing)
male	yes	14	14	yes	yes	no	yes	no	no	NA	NA	NA	NA	NA	NA	NA	NA	no	NA	NA	NA	NA	NA	NA	NA	no	yes	child	no	1	no	yes	no	no	NA	no	School	NA	NA	no	NA	NA	no	NA	NA	no	NA	NA	(Missing)
male	yes	10	10	no	NA	NA	NA	NA	NA	NA	NA	NA	NA	NA	NA	NA	NA	NA	NA	NA	NA	NA	NA	NA	NA	NA	yes	child	no	0	no	yes	no	no	NA	yes	Nursery	walking	alone	no	NA	NA	no	NA	NA	no	NA	NA	(Missing)
male	yes	10	10	yes	yes	NA	yes	NA	yes	Fever	Muscle Aches	Cough	NA	NA	NA	NA	NA	yes	NA	NA	NA	NA	NA	NA	NA	NA	yes	child	no	8	yes	NA	NA	yes	Unknown	yes	School	walking	alone	no	NA	NA	no	NA	NA	no	NA	NA	(Missing)
female	yes	10	10	yes	yes	NA	yes	NA	yes	ILI	NA	NA	NA	NA	NA	NA	NA	yes	NA	NA	NA	NA	NA	NA	NA	NA	yes	child	no	8	yes	yes	yes	no	NA	yes	Carer	walking	alone	no	NA	NA	no	NA	NA	no	NA	NA	(Missing)
male	yes	10	10	no	NA	NA	NA	NA	NA	NA	NA	NA	NA	NA	NA	NA	NA	NA	NA	NA	NA	NA	NA	NA	NA	NA	yes	child	no	0	no	no	no	yes	His brother	yes	Work	bus	public transport	no	NA	NA	no	NA	NA	no	NA	NA	(Missing)
male	yes	10	10	yes	yes	no	yes	no	no	NA	NA	NA	NA	NA	NA	NA	NA	no	NA	NA	NA	NA	NA	NA	NA	no	yes	child	no	0	no	no	no	yes	At school lots of positives	yes	School	bus	public transport	no	NA	NA	no	NA	NA	no	NA	NA	(Missing)
female	yes	14	0	no	NA	NA	NA	NA	NA	NA	NA	NA	NA	NA	NA	NA	NA	NA	NA	NA	NA	NA	NA	NA	NA	NA	yes	child	no	28	no	yes	no	no	NA	yes	Nursery	private.car	alone	no	NA	NA	no	NA	NA	no	NA	NA	(Missing)
female	no	NA	NA	no	NA	NA	NA	NA	NA	NA	NA	NA	NA	NA	NA	NA	NA	NA	NA	NA	NA	NA	NA	NA	NA	NA	yes	child	no	28	no	yes	yes	no	NA	no	Carer	NA	NA	no	NA	NA	no	NA	NA	no	NA	NA	(Missing)
male	yes	10	10	yes	yes	no	yes	no	yes	Anosmia/Ageusia	NA	NA	NA	NA	NA	NA	NA	yes	NA	NA	NA	NA	NA	NA	NA	no	yes	child	no	41	no	yes	yes	yes	Father and siblings	yes	Nursery	walking	alone	no	NA	NA	no	NA	NA	no	NA	NA	(Missing)
male	no	NA	NA	yes	NA	yes	no	no	NA	NA	NA	NA	NA	NA	NA	NA	NA	NA	NA	NA	NA	NA	NA	NA	NA	no	yes	child	no	4	no	yes	no	no	NA	no	None	NA	NA	no	NA	NA	no	NA	NA	no	NA	NA	(Missing)
male	no	NA	NA	no	NA	NA	NA	NA	NA	NA	NA	NA	NA	NA	NA	NA	NA	NA	NA	NA	NA	NA	NA	NA	NA	NA	yes	child	no	4	no	yes	no	no	NA	yes	Work	walking	alone	no	NA	NA	no	NA	NA	no	NA	NA	(Missing)
female	no	NA	NA	no	NA	NA	NA	NA	NA	NA	NA	NA	NA	NA	NA	NA	NA	NA	NA	NA	NA	NA	NA	NA	NA	NA	yes	child	no	4	no	yes	no	no	NA	yes	School	walking	alone	no	NA	NA	no	NA	NA	no	NA	NA	(Missing)
female	yes	10	10	yes	yes	no	yes	no	yes	Others	Muscle Aches	NA	NA	NA	NA	NA	NA	yes	NA	NA	NA	NA	NA	NA	NA	no	yes	child	no	7	no	no	no	yes	At school	yes	Work	private.car	alone	no	NA	NA	no	NA	NA	no	NA	NA	(Missing)
female	yes	10	10	yes	yes	no	yes	no	no	NA	NA	NA	NA	NA	NA	NA	NA	no	NA	NA	NA	NA	NA	NA	NA	no	yes	child	no	3	no	yes	no	no	NA	yes	Carer	walking	alone	no	NA	NA	no	NA	NA	no	NA	NA	(Missing)
male	yes	12	12	no	NA	NA	NA	NA	NA	NA	NA	NA	NA	NA	NA	NA	NA	NA	NA	NA	NA	NA	NA	NA	NA	NA	yes	child	no	4	no	yes	yes	yes	His father had covid 2nd January (just before index case) - child was in contact but not in same household	yes	School	walking	alone	no	NA	NA	no	NA	NA	no	NA	NA	(Missing)
male	yes	12	12	yes	yes	yes	yes	no	yes	Fever	Muscle Aches	Others	NA	NA	NA	NA	NA	yes	NA	NA	NA	NA	NA	NA	NA	no	yes	child	no	4	no	yes	no	yes	Same as other household member	yes	Nursery	walking	alone	no	NA	NA	no	NA	NA	no	NA	NA	(Missing)
female	yes	10	10	no	NA	NA	NA	NA	NA	NA	NA	NA	NA	NA	NA	NA	NA	NA	NA	NA	NA	NA	NA	NA	NA	NA	yes	child	no	0	no	yes	no	no	NA	no	Other	NA	NA	no	NA	NA	no	NA	NA	no	NA	NA	(Missing)
female	no	NA	NA	yes	yes	yes	yes	no	yes	Cough	Fever	Anosmia/Ageusia	Muscle Aches	ILI	NA	NA	NA	yes	NA	NA	NA	NA	NA	NA	NA	no	yes	child	no	0	no	yes	no	no	NA	yes	Work	walking private.car	alone	no	NA	NA	no	NA	NA	no	NA	NA	(Missing)
male	yes	10	10	no	NA	NA	NA	NA	NA	NA	NA	NA	NA	NA	NA	NA	NA	NA	NA	NA	NA	NA	NA	NA	NA	NA	yes	child	no	28	no	yes	no	yes	At school	yes	School	walking	alone	no	NA	NA	no	NA	NA	no	NA	NA	(Missing)
female	no	NA	NA	no	NA	NA	NA	NA	NA	NA	NA	NA	NA	NA	NA	NA	NA	NA	NA	NA	NA	NA	NA	NA	NA	NA	yes	child	no	5	no	yes	no	yes	Mum's carer	yes	Carer	walking	alone	no	NA	NA	no	NA	NA	no	NA	NA	(Missing)
female	yes	14	14	yes	NA	yes	no	no	NA	NA	NA	NA	NA	NA	NA	NA	NA	NA	NA	NA	NA	NA	NA	NA	NA	no	yes	child	no	5	no	yes	yes	yes	Mum's carer	no	Other	NA	NA	no	NA	NA	no	NA	NA	no	NA	NA	(Missing)
male	no	NA	NA	no	NA	NA	NA	NA	NA	NA	NA	NA	NA	NA	NA	NA	NA	NA	NA	NA	NA	NA	NA	NA	NA	NA	yes	child	no	1	no	yes	no	no	NA	yes	None	tube bus none	public transport	no	NA	NA	yes	other	Democratic Republic of Congo	no	NA	NA	(Missing)
male	yes	14	14	no	NA	NA	NA	NA	NA	NA	NA	NA	NA	NA	NA	NA	NA	NA	NA	NA	NA	NA	NA	NA	NA	NA	yes	child	no	7	no	yes	no	yes	Other household member (father)	yes	Nursery	walking	alone	no	NA	NA	no	NA	NA	no	NA	NA	(Missing)
male	yes	10	10	no	NA	NA	NA	NA	NA	NA	NA	NA	NA	NA	NA	NA	NA	NA	NA	NA	NA	NA	NA	NA	NA	NA	yes	child	no	9	no	yes	no	yes	Sibling positive after index case	yes	Carer	bus	public transport	no	NA	NA	no	NA	NA	no	NA	NA	(Missing)
female	yes	10	10	no	NA	NA	NA	NA	NA	NA	NA	NA	NA	NA	NA	NA	NA	NA	NA	NA	NA	NA	NA	NA	NA	NA	yes	child	no	14	no	yes	yes	yes	Sibling positive after index case	no	Other	NA	NA	yes	other	Bulgaria	no	NA	NA	no	NA	NA	(Missing)
male	yes	10	10	yes	yes	no	yes	no	yes	Muscle Aches	NA	NA	NA	NA	NA	NA	NA	yes	NA	NA	NA	NA	NA	NA	NA	no	yes	child	no	3	no	yes	no	no	NA	yes	None	walking	alone	no	NA	NA	no	NA	NA	no	NA	NA	(Missing)
female	no	NA	NA	no	NA	NA	NA	NA	NA	NA	NA	NA	NA	NA	NA	NA	NA	NA	NA	NA	NA	NA	NA	NA	NA	NA	yes	child	no	7	no	yes	no	yes	At school	yes	Nursery	train	public transport	yes	other	Belgium	no	NA	NA	no	NA	NA	(Missing)
female	no	NA	NA	no	NA	NA	NA	NA	NA	NA	NA	NA	NA	NA	NA	NA	NA	NA	NA	NA	NA	NA	NA	NA	NA	NA	yes	child	no	7	yes	yes	no	no	NA	yes	Carer	private.car walking	alone	yes	other	Belgium	no	NA	NA	no	NA	NA	(Missing)
female	yes	10	10	no	NA	NA	NA	NA	NA	NA	NA	NA	NA	NA	NA	NA	NA	NA	NA	NA	NA	NA	NA	NA	NA	NA	yes	child	no	0	no	yes	no	no	NA	no	None	NA	NA	no	NA	NA	no	NA	NA	no	NA	NA	(Missing)
female	yes	10	10	no	NA	NA	NA	NA	NA	NA	NA	NA	NA	NA	NA	NA	NA	NA	NA	NA	NA	NA	NA	NA	NA	NA	yes	child	no	0	no	yes	no	no	NA	no	Work	NA	NA	no	NA	NA	no	NA	NA	no	NA	NA	(Missing)
female	yes	12	12	no	NA	NA	NA	NA	NA	NA	NA	NA	NA	NA	NA	NA	NA	NA	NA	NA	NA	NA	NA	NA	NA	NA	yes	child	no	10	no	no	no	yes	Neighbours	no	School	NA	NA	no	NA	NA	no	NA	NA	yes	pfizer	NA	no
male	yes	10	14	yes	yes	NA	yes	NA	yes	Fever	Cough	NA	NA	NA	NA	NA	NA	yes	NA	NA	NA	NA	NA	NA	NA	no	yes	child	no	28	yes	yes	yes	no	NA	no	Nursery	NA	NA	no	NA	NA	no	NA	NA	no	NA	NA	(Missing)
male	yes	10	10	yes	yes	no	yes	no	yes	Muscle Aches	Anosmia/Ageusia	NA	NA	NA	NA	NA	NA	yes	NA	NA	NA	NA	NA	NA	NA	no	yes	child	no	14	no	yes	yes	no	NA	yes	Carer	walking	alone	no	NA	NA	no	NA	NA	no	NA	NA	(Missing)
male	yes	10	10	no	NA	NA	NA	NA	NA	NA	NA	NA	NA	NA	NA	NA	NA	NA	NA	NA	NA	NA	NA	NA	NA	NA	yes	child	no	14	no	yes	yes	yes	Brother	no	Other	NA	NA	no	NA	NA	no	NA	NA	yes	pfizer	NA	no
female	no	NA	NA	no	NA	NA	NA	NA	NA	NA	NA	NA	NA	NA	NA	NA	NA	NA	NA	NA	NA	NA	NA	NA	NA	NA	yes	child	no	7	no	yes	yes	no	NA	yes	Work	private.car	alone	no	NA	NA	no	NA	NA	yes	pfizer	NA	yes
female	yes	9	14	no	NA	NA	NA	NA	NA	NA	NA	NA	NA	NA	NA	NA	NA	NA	NA	NA	NA	NA	NA	NA	NA	NA	yes	child	no	2	no	yes	no	no	NA	no	Nursery	NA	NA	no	NA	NA	no	NA	NA	no	NA	NA	(Missing)
female	no	NA	NA	no	NA	NA	NA	NA	NA	NA	NA	NA	NA	NA	NA	NA	NA	NA	NA	NA	NA	NA	NA	NA	NA	NA	yes	child	no	7	no	yes	no	yes	Within household (the other household contact had covid 3 weeks after index case)	no	Work	NA	NA	no	NA	NA	no	NA	NA	no	NA	NA	(Missing)
male	no	NA	NA	yes	yes	yes	yes	no	yes	Cough	Fever	SOB	Anosmia/Ageusia	NA	NA	NA	NA	yes	NA	NA	NA	NA	NA	NA	NA	no	yes	child	no	7	no	yes	no	no	NA	yes	School	private.car	alone	no	NA	NA	no	NA	NA	no	NA	NA	(Missing)
male	yes	10	10	yes	yes	no	yes	no	yes	Fever	Anosmia/Ageusia	NA	NA	NA	NA	NA	NA	yes	NA	NA	NA	NA	NA	NA	NA	no	yes	child	no	10	no	yes	no	yes	Messaged by NHS but doesn't know who contact was	yes	Work	private.car	alone	no	NA	NA	no	NA	NA	no	NA	NA	(Missing)
male	yes	10	10	no	NA	NA	NA	NA	NA	NA	NA	NA	NA	NA	NA	NA	NA	NA	NA	NA	NA	NA	NA	NA	NA	NA	yes	child	no	10	no	yes	no	no	NA	yes	School	train bus	public transport	no	NA	NA	no	NA	NA	no	NA	NA	(Missing)
female	no	NA	NA	yes	yes	no	yes	no	yes	Others	NA	NA	NA	NA	NA	NA	NA	yes	NA	NA	NA	NA	NA	NA	NA	no	yes	child	no	2	no	no	no	yes	Her partner	no	None	NA	NA	no	NA	NA	no	NA	NA	yes	oxford	NA	no
female	yes	14	14	no	NA	NA	NA	NA	NA	NA	NA	NA	NA	NA	NA	NA	NA	NA	NA	NA	NA	NA	NA	NA	NA	NA	yes	child	no	0	no	no	no	yes	Father	yes	Work	private.car	alone	no	NA	NA	no	NA	NA	no	NA	NA	(Missing)
female	yes	14	14	no	NA	NA	NA	NA	NA	NA	NA	NA	NA	NA	NA	NA	NA	NA	NA	NA	NA	NA	NA	NA	NA	NA	yes	child	no	0	no	no	no	yes	Friend at school and father	yes	School	bus	public transport	no	NA	NA	no	NA	NA	no	NA	NA	(Missing)
male	yes	10	10	yes	NA	yes	no	no	NA	NA	NA	NA	NA	NA	NA	NA	NA	NA	NA	NA	NA	NA	NA	NA	NA	no	yes	child	no	7	no	no	no	no	NA	no	Work	NA	NA	no	NA	NA	no	NA	NA	yes	oxford	NA	no
male	yes	10	10	yes	yes	no	yes	no	yes	Cough	Anosmia/Ageusia	NA	NA	NA	NA	NA	NA	yes	NA	NA	NA	NA	NA	NA	NA	no	yes	child	no	12	no	yes	no	no	NA	no	School	NA	NA	no	NA	NA	no	NA	NA	no	NA	NA	(Missing)
male	no	NA	NA	yes	yes	no	yes	no	yes	Others	SOB	Cough	NA	NA	NA	NA	NA	yes	NA	NA	NA	NA	NA	NA	NA	no	yes	child	no	12	no	yes	no	yes	His brother	no	Nursery	NA	NA	no	NA	NA	no	NA	NA	no	NA	NA	(Missing)
male	no	NA	NA	yes	NA	yes	no	no	NA	NA	NA	NA	NA	NA	NA	NA	NA	NA	NA	NA	NA	NA	NA	NA	NA	no	yes	child	no	9	no	yes	no	yes	Brother in household also had symptoms	yes	Work	private.car	alone	no	NA	NA	no	NA	NA	yes	oxford	NA	no
female	yes	10	10	yes	yes	no	yes	no	yes	ILI	NA	NA	NA	NA	NA	NA	NA	yes	NA	NA	NA	NA	NA	NA	NA	no	yes	child	no	7	no	yes	no	yes	Other household cases were positive	no	School	NA	NA	no	NA	NA	no	NA	NA	no	NA	NA	(Missing)
female	yes	10	10	no	NA	NA	NA	NA	NA	NA	NA	NA	NA	NA	NA	NA	NA	NA	NA	NA	NA	NA	NA	NA	NA	NA	yes	child	no	14	no	yes	no	no	NA	yes	Other	train	public transport	no	NA	NA	no	NA	NA	no	NA	NA	(Missing)
female	no	NA	NA	yes	yes	no	yes	no	yes	Fever	Cough	NA	NA	NA	NA	NA	NA	yes	NA	NA	NA	NA	NA	NA	NA	no	yes	child	no	14	no	yes	no	no	NA	no	Work	NA	NA	no	NA	NA	no	NA	NA	no	NA	NA	(Missing)
male	yes	14	14	yes	yes	no	yes	no	no	NA	NA	NA	NA	NA	NA	NA	NA	no	NA	NA	NA	NA	NA	NA	NA	no	yes	child	no	8	no	no	yes	no	NA	yes	School	private.car cycle.scooter	alone	no	NA	NA	no	NA	NA	no	NA	NA	(Missing)
female	yes	14	14	no	NA	NA	NA	NA	NA	NA	NA	NA	NA	NA	NA	NA	NA	NA	NA	NA	NA	NA	NA	NA	NA	NA	yes	child	no	8	no	yes	no	no	NA	yes	Nursery	walking	alone	no	NA	NA	no	NA	NA	no	NA	NA	(Missing)
male	yes	10	10	yes	yes	no	yes	no	yes	Others	NA	NA	NA	NA	NA	NA	NA	yes	NA	NA	NA	NA	NA	NA	NA	no	yes	child	no	5	no	yes	yes	no	NA	yes	None	private.car	alone	no	NA	NA	no	NA	NA	yes	oxford	NA	no
female	yes	10	10	yes	yes	no	yes	yes	yes	Muscle Aches	ILI	Others	NA	NA	NA	NA	yes	yes	flu	fever	others	cough	shortness.of.breath	muscle.aches	loss.smell.taste	yes	yes	child	no	2	no	no	yes	yes	Son - Nov/Dec, all household positive at end of Dec	no	Carer	NA	NA	no	NA	NA	no	NA	NA	no	NA	NA	(Missing)
female	yes	14	14	no	NA	NA	NA	NA	NA	NA	NA	NA	NA	NA	NA	NA	NA	NA	NA	NA	NA	NA	NA	NA	NA	NA	yes	child	no	7	no	yes	no	yes	Mother	no	None	NA	NA	no	NA	NA	no	NA	NA	no	NA	NA	(Missing)
female	yes	14	14	no	NA	NA	NA	NA	NA	NA	NA	NA	NA	NA	NA	NA	NA	NA	NA	NA	NA	NA	NA	NA	NA	NA	yes	child	no	7	no	yes	no	yes	Mother	yes	School	walking	alone	no	NA	NA	no	NA	NA	no	NA	NA	(Missing)
male	yes	14	14	yes	NA	yes	no	no	NA	NA	NA	NA	NA	NA	NA	NA	NA	NA	NA	NA	NA	NA	NA	NA	NA	no	yes	child	no	6	no	yes	no	no	NA	yes	Carer	walking	alone	no	NA	NA	no	NA	NA	no	NA	NA	(Missing)
female	yes	14	14	yes	NA	yes	no	no	NA	NA	NA	NA	NA	NA	NA	NA	NA	NA	NA	NA	NA	NA	NA	NA	NA	no	yes	child	no	6	no	yes	no	no	NA	yes	Other	bus	public transport	no	NA	NA	no	NA	NA	no	NA	NA	(Missing)
male	yes	10	10	yes	yes	yes	yes	no	yes	Cough	Fever	Anosmia/Ageusia	NA	NA	NA	NA	NA	yes	NA	NA	NA	NA	NA	NA	NA	no	yes	child	no	5	no	yes	no	no	NA	no	Work	NA	NA	no	NA	NA	no	NA	NA	no	NA	NA	(Missing)
male	no	NA	NA	no	NA	NA	NA	NA	NA	NA	NA	NA	NA	NA	NA	NA	NA	NA	NA	NA	NA	NA	NA	NA	NA	NA	yes	child	no	5	no	yes	no	no	NA	no	School	NA	NA	no	NA	NA	no	NA	NA	no	NA	NA	(Missing)
male	yes	10	10	no	NA	NA	NA	NA	NA	NA	NA	NA	NA	NA	NA	NA	NA	NA	NA	NA	NA	NA	NA	NA	NA	NA	yes	child	no	2	no	no	no	no	NA	yes	Nursery	walking	alone	no	NA	NA	no	NA	NA	no	NA	NA	(Missing)
female	yes	10	10	no	NA	NA	NA	NA	NA	NA	NA	NA	NA	NA	NA	NA	NA	NA	NA	NA	NA	NA	NA	NA	NA	NA	yes	child	no	0	no	no	no	no	NA	no	Carer	NA	NA	yes	other	Spain	no	NA	NA	no	NA	NA	(Missing)
male	yes	10	21	no	NA	NA	NA	NA	NA	NA	NA	NA	NA	NA	NA	NA	NA	NA	NA	NA	NA	NA	NA	NA	NA	NA	yes	child	no	21	no	yes	yes	yes	Whole household	no	School	NA	NA	no	NA	NA	no	NA	NA	no	NA	NA	(Missing)
female	yes	10	21	no	NA	NA	NA	NA	NA	NA	NA	NA	NA	NA	NA	NA	NA	NA	NA	NA	NA	NA	NA	NA	NA	NA	yes	child	no	21	no	yes	yes	yes	Whole household	no	Nursery	NA	NA	no	NA	NA	no	NA	NA	no	NA	NA	(Missing)
male	yes	10	10	yes	yes	yes	yes	no	yes	none	NA	NA	NA	NA	NA	NA	NA	yes	NA	NA	NA	NA	NA	NA	NA	no	yes	child	no	6	no	yes	no	no	NA	yes	Carer	walking	alone	no	NA	NA	no	NA	NA	no	NA	NA	(Missing)
female	yes	10	10	no	NA	NA	NA	NA	NA	NA	NA	NA	NA	NA	NA	NA	NA	NA	NA	NA	NA	NA	NA	NA	NA	NA	yes	child	no	0	no	no	no	no	NA	yes	Work	private.car	alone	no	NA	NA	no	NA	NA	yes	pfizer	NA	yes
male	yes	10	10	yes	yes	yes	yes	no	yes	Cough	SOB	Anosmia/Ageusia	NA	NA	NA	NA	NA	yes	NA	NA	NA	NA	NA	NA	NA	no	yes	child	no	14	no	yes	yes	no	NA	yes	Other	bus walking	public transport	no	NA	NA	no	NA	NA	no	NA	NA	(Missing)
male	no	NA	NA	no	NA	NA	NA	NA	NA	NA	NA	NA	NA	NA	NA	NA	NA	NA	NA	NA	NA	NA	NA	NA	NA	NA	yes	child	no	4	no	yes	no	no	NA	yes	None	train tube	public transport	no	NA	NA	no	NA	NA	no	NA	NA	(Missing)
male	yes	10	10	yes	yes	no	yes	no	yes	Cough	Fever	SOB	Anosmia/Ageusia	Others	NA	NA	NA	yes	NA	NA	NA	NA	NA	NA	NA	yes	yes	child	no	4	no	yes	yes	yes	whole family	no	Nursery	NA	NA	no	NA	NA	no	NA	NA	yes	oxford	NA	no
female	yes	10	10	yes	yes	no	yes	no	yes	Fever	Anosmia/Ageusia	Others	NA	NA	NA	NA	NA	yes	NA	NA	NA	NA	NA	NA	NA	no	yes	child	no	4	no	yes	no	yes	all household had covid	no	Carer	NA	NA	no	NA	NA	no	NA	NA	yes	pfizer	NA	no
female	yes	10	10	no	NA	NA	NA	NA	NA	NA	NA	NA	NA	NA	NA	NA	NA	NA	NA	NA	NA	NA	NA	NA	NA	NA	yes	child	no	1	no	yes	yes	no	NA	no	Other	NA	NA	no	NA	NA	no	NA	NA	yes	oxford	NA	yes
female	no	NA	NA	no	NA	NA	NA	NA	NA	NA	NA	NA	NA	NA	NA	NA	NA	NA	NA	NA	NA	NA	NA	NA	NA	NA	yes	child	no	3	no	no	no	yes	Dad and auntie and cousin	no	School	NA	NA	no	NA	NA	no	NA	NA	no	NA	NA	(Missing)
female	no	NA	NA	no	NA	NA	NA	NA	NA	NA	NA	NA	NA	NA	NA	NA	NA	NA	NA	NA	NA	NA	NA	NA	NA	NA	yes	child	no	3	no	no	yes	yes	Dad and auntie and cousin	no	Nursery	NA	NA	no	NA	NA	no	NA	NA	no	NA	NA	(Missing)
female	yes	10	10	no	NA	NA	NA	NA	NA	NA	NA	NA	NA	NA	NA	NA	NA	NA	NA	NA	NA	NA	NA	NA	NA	NA	yes	child	no	4	no	yes	yes	no	NA	no	Other	NA	NA	no	NA	NA	no	NA	NA	no	NA	NA	(Missing)
male	no	NA	NA	no	NA	NA	NA	NA	NA	NA	NA	NA	NA	NA	NA	NA	NA	NA	NA	NA	NA	NA	NA	NA	NA	NA	yes	child	no	3	no	no	no	no	NA	no	None	NA	NA	no	NA	NA	no	NA	NA	yes	oxford	NA	no
male	yes	14	14	yes	yes	yes	yes	no	yes	Anosmia/Ageusia	Others	NA	NA	NA	NA	NA	NA	yes	NA	NA	NA	NA	NA	NA	NA	no	yes	child	no	10	no	no	no	no	NA	no	School	NA	NA	no	NA	NA	no	NA	NA	no	NA	NA	(Missing)
female	yes	14	14	yes	yes	yes	yes	no	yes	Anosmia/Ageusia	Others	NA	NA	NA	NA	NA	NA	yes	NA	NA	NA	NA	NA	NA	NA	no	yes	child	no	10	no	no	no	no	NA	no	Nursery	NA	NA	no	NA	NA	no	NA	NA	no	NA	NA	(Missing)
female	yes	10	10	yes	yes	yes	yes	no	yes	Fever	Anosmia/Ageusia	Muscle Aches	Others	NA	NA	NA	NA	yes	NA	NA	NA	NA	NA	NA	NA	no	yes	child	no	7	no	yes	yes	yes	Sibling in household.	no	School	NA	NA	no	NA	NA	no	NA	NA	yes	other	Moderna	no
female	yes	10	10	yes	yes	yes	yes	no	yes	Fever	SOB	Anosmia/Ageusia	Muscle Aches	Others	NA	NA	NA	yes	NA	NA	NA	NA	NA	NA	NA	no	yes	child	no	7	no	yes	yes	yes	Sibling in household	no	Nursery	NA	NA	no	NA	NA	no	NA	NA	yes	oxford	NA	no
male	yes	10	10	yes	NA	yes	no	no	NA	NA	NA	NA	NA	NA	NA	NA	NA	NA	NA	NA	NA	NA	NA	NA	NA	no	yes	child	no	10	no	yes	no	no	NA	no	Work	NA	NA	no	NA	NA	no	NA	NA	no	NA	NA	(Missing)
female	yes	10	10	yes	yes	yes	yes	no	yes	Cough	Fever	ILI	NA	NA	NA	NA	NA	yes	NA	NA	NA	NA	NA	NA	NA	no	yes	child	no	1	no	yes	no	no	NA	no	School	NA	NA	no	NA	NA	no	NA	NA	no	NA	NA	(Missing)
male	yes	NA	NA	no	NA	NA	NA	NA	NA	NA	NA	NA	NA	NA	NA	NA	NA	NA	NA	NA	NA	NA	NA	NA	NA	NA	yes	child	no	0	no	no	no	no	NA	yes	Work	NA	NA	no	NA	NA	no	NA	NA	no	NA	NA	(Missing)
male	yes	NA	NA	no	NA	NA	NA	NA	NA	NA	NA	NA	NA	NA	NA	NA	NA	NA	NA	NA	NA	NA	NA	NA	NA	NA	yes	child	no	0	no	no	no	no	NA	yes	School	NA	NA	no	NA	NA	no	NA	NA	no	NA	NA	(Missing)
male	yes	10	10	yes	yes	yes	yes	no	yes	Cough	Fever	SOB	Muscle Aches	Others	NA	NA	NA	yes	NA	NA	NA	NA	NA	NA	NA	no	yes	child	no	2	no	yes	yes	no	NA	no	Nursery	NA	NA	no	NA	NA	no	NA	NA	yes	pfizer	NA	no
female	yes	NA	NA	no	NA	NA	NA	NA	NA	NA	NA	NA	NA	NA	NA	NA	NA	NA	NA	NA	NA	NA	NA	NA	NA	NA	yes	child	no	28	no	yes	yes	no	NA	yes	Carer	bus	public transport	no	NA	NA	no	NA	NA	no	NA	NA	(Missing)
female	yes	NA	NA	no	NA	NA	NA	NA	NA	NA	NA	NA	NA	NA	NA	NA	NA	NA	NA	NA	NA	NA	NA	NA	NA	NA	yes	child	no	28	no	yes	no	no	NA	yes	Other	bus	public transport	no	NA	NA	no	NA	NA	no	NA	NA	(Missing)
male	no	NA	NA	yes	yes	no	yes	no	no	NA	NA	NA	NA	NA	NA	NA	NA	no	NA	NA	NA	NA	NA	NA	NA	no	yes	child	no	7	no	yes	no	yes	father, classmate	no	None	NA	NA	no	NA	NA	no	NA	NA	no	NA	NA	(Missing)
female	no	NA	NA	no	NA	NA	NA	NA	NA	NA	NA	NA	NA	NA	NA	NA	NA	NA	NA	NA	NA	NA	NA	NA	NA	NA	yes	child	no	7	no	yes	no	yes	father and brother	no	Work	NA	NA	no	NA	NA	no	NA	NA	no	NA	NA	(Missing)
male	no	NA	NA	yes	yes	no	yes	no	yes	ILI	NA	NA	NA	NA	NA	NA	NA	yes	NA	NA	NA	NA	NA	NA	NA	no	yes	child	no	28	no	no	no	yes	whole house	no	School	NA	NA	no	NA	NA	no	NA	NA	no	NA	NA	(Missing)
male	no	NA	NA	no	NA	NA	NA	NA	NA	NA	NA	NA	NA	NA	NA	NA	NA	NA	NA	NA	NA	NA	NA	NA	NA	NA	yes	child	no	28	no	no	no	yes	whole house	no	Nursery	NA	NA	no	NA	NA	no	NA	NA	no	NA	NA	(Missing)
male	no	NA	NA	yes	yes	no	yes	no	yes	ILI	NA	NA	NA	NA	NA	NA	NA	yes	NA	NA	NA	NA	NA	NA	NA	no	yes	child	no	28	no	no	no	yes	whole house	no	Carer	NA	NA	no	NA	NA	no	NA	NA	no	NA	NA	(Missing)
male	yes	10	28	yes	yes	no	yes	no	no	NA	NA	NA	NA	NA	NA	NA	NA	no	NA	NA	NA	NA	NA	NA	NA	no	yes	child	no	28	no	no	no	yes	whole household	no	Other	NA	NA	no	NA	NA	no	NA	NA	no	NA	NA	(Missing)
male	no	NA	NA	yes	yes	no	yes	no	yes	ILI	NA	NA	NA	NA	NA	NA	NA	yes	NA	NA	NA	NA	NA	NA	NA	no	yes	child	no	28	no	no	no	no	NA	no	None	NA	NA	no	NA	NA	no	NA	NA	no	NA	NA	(Missing)
female	yes	14	14	no	NA	NA	NA	NA	NA	NA	NA	NA	NA	NA	NA	NA	NA	NA	NA	NA	NA	NA	NA	NA	NA	NA	yes	child	no	10	no	yes	no	no	NA	yes	School	walking	alone	no	NA	NA	no	NA	NA	no	NA	NA	(Missing)
male	yes	14	14	no	NA	NA	NA	NA	NA	NA	NA	NA	NA	NA	NA	NA	NA	NA	NA	NA	NA	NA	NA	NA	NA	NA	yes	child	no	14	no	yes	no	no	NA	yes	Nursery	bus	public transport	no	NA	NA	no	NA	NA	yes	pfizer	NA	no
female	yes	14	14	no	NA	NA	NA	NA	NA	NA	NA	NA	NA	NA	NA	NA	NA	NA	NA	NA	NA	NA	NA	NA	NA	NA	yes	child	no	14	no	yes	no	no	NA	yes	Other	bus	public transport	no	NA	NA	no	NA	NA	no	NA	NA	(Missing)
male	yes	14	14	no	NA	NA	NA	NA	NA	NA	NA	NA	NA	NA	NA	NA	NA	NA	NA	NA	NA	NA	NA	NA	NA	NA	yes	child	no	14	no	yes	no	no	NA	yes	None	walking	alone	no	NA	NA	no	NA	NA	no	NA	NA	(Missing)
male	yes	14	14	no	NA	NA	NA	NA	NA	NA	NA	NA	NA	NA	NA	NA	NA	NA	NA	NA	NA	NA	NA	NA	NA	NA	yes	child	no	14	no	yes	no	no	NA	yes	Work	bus	public transport	no	NA	NA	no	NA	NA	yes	pfizer	NA	no
female	yes	14	14	no	NA	NA	NA	NA	NA	NA	NA	NA	NA	NA	NA	NA	NA	NA	NA	NA	NA	NA	NA	NA	NA	NA	yes	child	no	14	no	yes	no	no	NA	yes	School	walking	alone	no	NA	NA	no	NA	NA	no	NA	NA	(Missing)
female	no	NA	NA	no	NA	NA	NA	NA	NA	NA	NA	NA	NA	NA	NA	NA	NA	NA	NA	NA	NA	NA	NA	NA	NA	NA	yes	child	no	2	no	yes	no	no	NA	no	Carer	NA	NA	no	NA	NA	no	NA	NA	no	NA	NA	(Missing)
female	no	NA	NA	no	NA	NA	NA	NA	NA	NA	NA	NA	NA	NA	NA	NA	NA	NA	NA	NA	NA	NA	NA	NA	NA	NA	yes	child	no	2	no	yes	no	no	NA	no	Other	NA	NA	no	NA	NA	no	NA	NA	no	NA	NA	(Missing)
female	yes	14	14	no	NA	NA	NA	NA	NA	NA	NA	NA	NA	NA	NA	NA	NA	NA	NA	NA	NA	NA	NA	NA	NA	NA	yes	child	no	7	no	yes	no	yes	Mother	no	None	NA	NA	no	NA	NA	no	NA	NA	yes	pfizer	NA	yes
female	yes	14	14	no	NA	NA	NA	NA	NA	NA	NA	NA	NA	NA	NA	NA	NA	NA	NA	NA	NA	NA	NA	NA	NA	NA	yes	child	no	8	no	yes	yes	yes	her brother (in household)	yes	Work	bus	public transport	no	NA	NA	no	NA	NA	no	NA	NA	(Missing)
male	yes	14	14	yes	yes	no	yes	no	yes	ILI	NA	NA	NA	NA	NA	NA	NA	yes	NA	NA	NA	NA	NA	NA	NA	no	yes	child	no	8	no	yes	no	yes	a friend at school	yes	School	walking	alone	no	NA	NA	no	NA	NA	no	NA	NA	(Missing)
female	yes	14	14	yes	yes	no	yes	no	yes	Fever	ILI	NA	NA	NA	NA	NA	NA	yes	NA	NA	NA	NA	NA	NA	NA	no	yes	child	no	6	no	yes	no	yes	her mum and sibling (also in house)	yes	Nursery	train	public transport	no	NA	NA	no	NA	NA	no	NA	NA	(Missing)
male	yes	10	10	yes	yes	no	yes	no	yes	Fever	Muscle Aches	ILI	Anosmia/Ageusia	NA	NA	NA	NA	yes	NA	NA	NA	NA	NA	NA	NA	no	yes	child	no	4	no	yes	yes	no	NA	no	None	NA	NA	no	NA	NA	no	NA	NA	no	NA	NA	(Missing)
male	yes	10	10	yes	yes	no	yes	no	yes	Fever	Muscle Aches	ILI	NA	NA	NA	NA	NA	yes	NA	NA	NA	NA	NA	NA	NA	no	yes	child	no	2	no	yes	no	yes	school	no	Nursery	NA	NA	no	NA	NA	no	NA	NA	no	NA	NA	(Missing)
male	yes	10	10	yes	yes	no	yes	no	yes	Fever	Muscle Aches	ILI	NA	NA	NA	NA	NA	yes	NA	NA	NA	NA	NA	NA	NA	no	yes	child	no	2	no	yes	no	no	NA	no	Carer	NA	NA	no	NA	NA	no	NA	NA	no	NA	NA	(Missing)
male	yes	14	14	yes	yes	yes	yes	no	yes	Cough	NA	NA	NA	NA	NA	NA	NA	yes	NA	NA	NA	NA	NA	NA	NA	no	yes	child	no	7	no	yes	yes	no	NA	no	Other	NA	NA	no	NA	NA	no	NA	NA	yes	oxford	NA	yes
female	yes	14	14	yes	yes	yes	yes	no	yes	Cough	Anosmia/Ageusia	ILI	NA	NA	NA	NA	NA	yes	NA	NA	NA	NA	NA	NA	NA	no	yes	child	no	0	no	no	no	no	NA	no	None	NA	NA	no	NA	NA	no	NA	NA	no	NA	NA	(Missing)
female	yes	14	14	yes	yes	no	yes	no	yes	Others	Anosmia/Ageusia	Cough	Fever	SOB	NA	NA	NA	yes	NA	NA	NA	NA	NA	NA	NA	no	yes	child	no	21	no	yes	no	yes	Mother and sibling	no	School	NA	NA	no	NA	NA	no	NA	NA	yes	pfizer	NA	no
female	yes	10	10	yes	yes	yes	yes	no	yes	Fever	Muscle Aches	Others	NA	NA	NA	NA	NA	yes	NA	NA	NA	NA	NA	NA	NA	no	yes	child	no	1	no	yes	yes	no	NA	no	Carer	NA	NA	no	NA	NA	no	NA	NA	yes	oxford	NA	no
female	no	NA	NA	yes	NA	no	no	no	NA	NA	NA	NA	NA	NA	NA	NA	NA	NA	NA	NA	NA	NA	NA	NA	NA	no	yes	child	no	3	no	yes	yes	no	NA	yes	Other	NA	NA	no	NA	NA	no	NA	NA	no	NA	NA	(Missing)
female	no	NA	NA	no	NA	NA	NA	NA	NA	NA	NA	NA	NA	NA	NA	NA	NA	NA	NA	NA	NA	NA	NA	NA	NA	NA	yes	child	no	3	no	yes	yes	no	NA	no	None	NA	NA	no	NA	NA	no	NA	NA	no	NA	NA	(Missing)
male	yes	14	14	yes	yes	no	yes	no	yes	Fever	ILI	NA	NA	NA	NA	NA	NA	yes	NA	NA	NA	NA	NA	NA	NA	no	yes	child	no	1	no	yes	no	no	NA	yes	Work	private.car	alone	no	NA	NA	no	NA	NA	yes	pfizer	NA	yes
female	yes	10	10	yes	yes	no	yes	no	yes	Fever	ILI	Others	NA	NA	NA	NA	NA	yes	NA	NA	NA	NA	NA	NA	NA	no	yes	child	no	7	no	no	yes	no	NA	yes	Nursery	private.car	alone	no	NA	NA	no	NA	NA	yes	oxford	NA	yes
male	yes	10	10	yes	yes	no	yes	no	yes	Fever	ILI	Others	NA	NA	NA	NA	NA	yes	NA	NA	NA	NA	NA	NA	NA	no	yes	child	no	7	no	no	yes	no	NA	no	Carer	NA	NA	yes	other	Ireland	no	NA	NA	yes	oxford	NA	yes
female	yes	10	10	yes	yes	no	yes	no	yes	Fever	ILI	Others	NA	NA	NA	NA	NA	yes	NA	NA	NA	NA	NA	NA	NA	no	yes	child	no	7	no	no	yes	no	NA	no	Other	NA	NA	no	NA	NA	no	NA	NA	yes	oxford	NA	yes
male	no	NA	NA	yes	yes	no	yes	no	yes	Cough	Fever	SOB	ILI	Others	NA	NA	NA	yes	NA	NA	NA	NA	NA	NA	NA	no	yes	child	no	7	no	yes	no	yes	father	no	Work	NA	NA	no	NA	NA	no	NA	NA	no	NA	NA	(Missing)
female	yes	10	10	yes	yes	no	yes	no	yes	Fever	Muscle Aches	NA	NA	NA	NA	NA	NA	yes	NA	NA	NA	NA	NA	NA	NA	no	yes	child	no	10	no	yes	yes	yes	school bubble later in March	no	School	NA	NA	no	NA	NA	no	NA	NA	no	NA	NA	(Missing)
female	yes	NA	NA	yes	NA	yes	no	no	NA	NA	NA	NA	NA	NA	NA	NA	NA	NA	NA	NA	NA	NA	NA	NA	NA	no	yes	child	no	28	no	no	yes	yes	Work colleagues	yes	Work	private.car	alone	no	NA	NA	yes	other	Ethiopia	yes	other	Moderna	no
male	yes	NA	NA	no	NA	NA	NA	NA	NA	NA	NA	NA	NA	NA	NA	NA	NA	NA	NA	NA	NA	NA	NA	NA	NA	NA	yes	child	no	28	no	yes	yes	yes	Sister in house and niece who lives elsewhere	no	School	NA	NA	no	NA	NA	no	NA	NA	no	NA	NA	(Missing)
female	yes	14	14	no	NA	NA	NA	NA	NA	NA	NA	NA	NA	NA	NA	NA	NA	NA	NA	NA	NA	NA	NA	NA	NA	NA	yes	child	no	1	no	yes	no	yes	Children all had it	yes	Work	bus train	public transport	no	NA	NA	yes	other	Ghana	yes	oxford	NA	yes
female	yes	10	10	no	NA	NA	NA	NA	NA	NA	NA	NA	NA	NA	NA	NA	NA	NA	NA	NA	NA	NA	NA	NA	NA	NA	yes	child	no	0	no	yes	no	no	NA	yes	School	walking	alone	no	NA	NA	no	NA	NA	no	NA	NA	(Missing)
male	yes	10	10	no	NA	NA	NA	NA	NA	NA	NA	NA	NA	NA	NA	NA	NA	NA	NA	NA	NA	NA	NA	NA	NA	NA	yes	child	no	0	no	yes	no	no	NA	yes	Nursery	walking	alone	no	NA	NA	no	NA	NA	no	NA	NA	(Missing)
male	yes	10	10	no	NA	NA	NA	NA	NA	NA	NA	NA	NA	NA	NA	NA	NA	NA	NA	NA	NA	NA	NA	NA	NA	NA	yes	child	no	0	no	yes	no	no	NA	yes	Carer	walking	alone	no	NA	NA	no	NA	NA	no	NA	NA	(Missing)
male	yes	NA	NA	yes	yes	no	yes	no	no	NA	NA	NA	NA	NA	NA	NA	NA	no	NA	NA	NA	NA	NA	NA	NA	no	yes	child	no	4	no	yes	no	no	NA	yes	Nursery	bus	public transport	no	NA	NA	no	NA	NA	no	NA	NA	(Missing)
female	yes	NA	NA	yes	NA	no	no	no	NA	NA	NA	NA	NA	NA	NA	NA	NA	NA	NA	NA	NA	NA	NA	NA	NA	no	yes	child	no	4	no	yes	no	no	NA	yes	Carer	bus train tube	public transport	no	NA	NA	no	NA	NA	no	NA	NA	(Missing)
female	yes	NA	NA	yes	yes	yes	yes	no	yes	Anosmia/Ageusia	NA	NA	NA	NA	NA	NA	NA	yes	NA	NA	NA	NA	NA	NA	NA	no	yes	child	no	4	no	yes	yes	yes	Mother in household only	no	School	NA	NA	no	NA	NA	no	NA	NA	yes	oxford	NA	yes
female	no	NA	NA	yes	NA	yes	no	no	NA	NA	NA	NA	NA	NA	NA	NA	NA	NA	NA	NA	NA	NA	NA	NA	NA	no	yes	child	no	8	no	yes	yes	no	NA	yes	Nursery	bus	public transport	no	NA	NA	no	NA	NA	yes	oxford	NA	no
male	yes	NA	NA	yes	yes	yes	yes	no	yes	Fever	SOB	Anosmia/Ageusia	ILI	NA	NA	NA	NA	yes	NA	NA	NA	NA	NA	NA	NA	no	yes	child	no	7	no	yes	yes	no	NA	yes	Carer	bus	public transport	no	NA	NA	no	NA	NA	yes	oxford	NA	no
female	yes	14	14	no	NA	NA	NA	NA	NA	NA	NA	NA	NA	NA	NA	NA	NA	NA	NA	NA	NA	NA	NA	NA	NA	NA	yes	child	no	9	no	yes	yes	no	NA	yes	School	bus	public transport	no	NA	NA	no	NA	NA	no	NA	NA	(Missing)
female	yes	14	14	no	NA	NA	NA	NA	NA	NA	NA	NA	NA	NA	NA	NA	NA	NA	NA	NA	NA	NA	NA	NA	NA	NA	yes	child	no	9	no	yes	no	no	NA	yes	Nursery	walking private.car	alone	no	NA	NA	no	NA	NA	no	NA	NA	(Missing)
male	yes	14	14	no	NA	NA	NA	NA	NA	NA	NA	NA	NA	NA	NA	NA	NA	NA	NA	NA	NA	NA	NA	NA	NA	NA	yes	child	no	9	no	yes	no	no	NA	yes	Carer	private.car	alone	no	NA	NA	no	NA	NA	no	NA	NA	(Missing)
female	yes	14	14	no	NA	NA	NA	NA	NA	NA	NA	NA	NA	NA	NA	NA	NA	NA	NA	NA	NA	NA	NA	NA	NA	NA	yes	child	no	9	no	yes	no	no	NA	yes	Other	private.car walking	alone	no	NA	NA	no	NA	NA	no	NA	NA	(Missing)
female	no	NA	NA	yes	NA	yes	NA	NA	NA	NA	NA	NA	NA	NA	NA	NA	NA	NA	NA	NA	NA	NA	NA	NA	NA	NA	yes	child	no	10	yes	yes	yes	no	NA	no	Work	NA	NA	no	NA	NA	no	NA	NA	no	NA	NA	(Missing)
male	yes	14	0	yes	NA	yes	no	no	NA	NA	NA	NA	NA	NA	NA	NA	NA	NA	NA	NA	NA	NA	NA	NA	NA	no	yes	child	no	6	no	yes	yes	yes	Work	yes	Other	private.car	alone	no	NA	NA	no	NA	NA	no	NA	NA	(Missing)
female	no	NA	NA	yes	yes	yes	yes	no	yes	Others	NA	NA	NA	NA	NA	NA	NA	yes	NA	NA	NA	NA	NA	NA	NA	no	yes	child	no	14	no	yes	no	no	NA	yes	None	private.car	alone	no	NA	NA	no	NA	NA	yes	pfizer	NA	yes
female	yes	14	14	yes	yes	yes	yes	no	yes	Cough	Fever	ILI	NA	NA	NA	NA	NA	yes	NA	NA	NA	NA	NA	NA	NA	no	yes	child	no	5	yes	no	no	yes	Family	no	Work	NA	NA	no	NA	NA	no	NA	NA	yes	pfizer	NA	yes
male	no	NA	NA	yes	yes	yes	yes	no	yes	ILI	Muscle Aches	NA	NA	NA	NA	NA	NA	yes	NA	NA	NA	NA	NA	NA	NA	no	yes	child	no	14	no	yes	yes	no	NA	yes	School	private.car	alone	no	NA	NA	no	NA	NA	no	NA	NA	(Missing)
female	yes	NA	NA	no	NA	NA	NA	NA	NA	NA	NA	NA	NA	NA	NA	NA	NA	NA	NA	NA	NA	NA	NA	NA	NA	NA	yes	child	no	10	NA	NA	NA	no	NA	yes	Carer	NA	NA	no	NA	NA	no	NA	NA	no	NA	NA	(Missing)
male	no	NA	NA	no	NA	NA	NA	NA	NA	NA	NA	NA	NA	NA	NA	NA	NA	NA	NA	NA	NA	NA	NA	NA	NA	NA	yes	child	no	7	no	yes	no	yes	exposure in mother's home	no	None	NA	NA	no	NA	NA	no	NA	NA	no	NA	NA	(Missing)
female	yes	NA	NA	no	NA	NA	NA	NA	NA	NA	NA	NA	NA	NA	NA	NA	NA	NA	NA	NA	NA	NA	NA	NA	NA	NA	yes	child	no	8	no	yes	yes	no	NA	yes	School	bus tube	public transport	no	NA	NA	no	NA	NA	no	NA	NA	(Missing)
female	yes	NA	NA	no	NA	NA	NA	NA	NA	NA	NA	NA	NA	NA	NA	NA	NA	NA	NA	NA	NA	NA	NA	NA	NA	NA	yes	child	no	8	no	yes	yes	no	NA	yes	Nursery	private.car	alone	no	NA	NA	no	NA	NA	no	NA	NA	(Missing)
female	yes	14	14	yes	yes	yes	yes	no	yes	Fever	Anosmia/Ageusia	Others	NA	NA	NA	NA	NA	yes	NA	NA	NA	NA	NA	NA	NA	no	yes	child	no	4	no	yes	yes	yes	Teacher at secondary school that had an outbreak - family think this is the source	yes	Other	private.car walking	alone	no	NA	NA	no	NA	NA	yes	oxford	NA	no
male	yes	10	10	yes	yes	yes	yes	no	yes	Cough	Fever	Muscle Aches	NA	NA	NA	NA	NA	yes	NA	NA	NA	NA	NA	NA	NA	no	yes	child	no	3	no	no	no	no	NA	yes	Work	tube	public transport	no	NA	NA	no	NA	NA	no	NA	NA	(Missing)
female	yes	10	10	yes	yes	yes	yes	no	yes	Fever	Muscle Aches	NA	NA	NA	NA	NA	NA	yes	NA	NA	NA	NA	NA	NA	NA	no	yes	child	no	3	no	no	no	no	NA	yes	School	tube	public transport	no	NA	NA	no	NA	NA	no	NA	NA	(Missing)
female	yes	10	10	yes	yes	yes	yes	no	yes	Cough	Fever	Muscle Aches	NA	NA	NA	NA	NA	yes	NA	NA	NA	NA	NA	NA	NA	no	yes	child	no	3	no	no	no	no	NA	yes	Nursery	NA	NA	no	NA	NA	no	NA	NA	no	NA	NA	(Missing)
female	yes	NA	NA	yes	yes	yes	yes	no	no	NA	NA	NA	NA	NA	NA	NA	NA	no	NA	NA	NA	NA	NA	NA	NA	no	yes	child	no	4	no	yes	no	no	NA	no	Carer	NA	NA	no	NA	NA	no	NA	NA	yes	pfizer	NA	no
male	yes	10	10	no	NA	NA	NA	NA	NA	NA	NA	NA	NA	NA	NA	NA	NA	NA	NA	NA	NA	NA	NA	NA	NA	NA	yes	child	no	1	no	no	no	no	NA	no	Other	NA	NA	no	NA	NA	no	NA	NA	no	NA	NA	(Missing)
female	yes	10	10	no	NA	NA	NA	NA	NA	NA	NA	NA	NA	NA	NA	NA	NA	NA	NA	NA	NA	NA	NA	NA	NA	NA	yes	child	no	0	no	no	no	no	NA	no	None	NA	NA	no	NA	NA	no	NA	NA	no	NA	NA	(Missing)
female	yes	10	10	no	NA	NA	NA	NA	NA	NA	NA	NA	NA	NA	NA	NA	NA	NA	NA	NA	NA	NA	NA	NA	NA	NA	yes	child	no	1	no	no	no	no	NA	no	Work	NA	NA	no	NA	NA	no	NA	NA	no	NA	NA	(Missing)
female	yes	10	10	yes	yes	yes	yes	no	yes	Fever	Muscle Aches	NA	NA	NA	NA	NA	NA	yes	NA	NA	NA	NA	NA	NA	NA	no	yes	child	no	7	no	yes	yes	no	NA	yes	School	none	none	no	NA	NA	no	NA	NA	yes	oxford	NA	no
female	yes	10	10	yes	yes	yes	yes	no	yes	Anosmia/Ageusia	NA	NA	NA	NA	NA	NA	NA	yes	NA	NA	NA	NA	NA	NA	NA	no	yes	child	no	5	no	yes	yes	yes	Works in a school - exposure to confirmed case about 10.12.2021	yes	Nursery	private.car	alone	no	NA	NA	no	NA	NA	yes	oxford	NA	yes
female	yes	14	14	yes	yes	yes	yes	no	yes	Cough	SOB	Anosmia/Ageusia	NA	NA	NA	NA	NA	yes	NA	NA	NA	NA	NA	NA	NA	no	yes	child	no	7	no	yes	yes	no	NA	yes	Carer	bus tube	public transport	no	NA	NA	no	NA	NA	no	NA	NA	(Missing)
female	yes	14	14	no	NA	NA	NA	NA	NA	NA	NA	NA	NA	NA	NA	NA	NA	NA	NA	NA	NA	NA	NA	NA	NA	NA	yes	child	no	28	no	yes	no	no	NA	yes	Work	private.car	alone	no	NA	NA	no	NA	NA	yes	pfizer	NA	yes
female	yes	NA	NA	no	NA	NA	NA	NA	NA	NA	NA	NA	NA	NA	NA	NA	NA	NA	NA	NA	NA	NA	NA	NA	NA	NA	yes	child	no	28	no	yes	yes	no	NA	yes	Nursery	NA	NA	no	NA	NA	no	NA	NA	no	NA	NA	(Missing)
female	yes	10	10	yes	NA	yes	no	no	NA	NA	NA	NA	NA	NA	NA	NA	NA	NA	NA	NA	NA	NA	NA	NA	NA	no	yes	child	no	7	no	no	no	no	NA	no	Carer	NA	NA	no	NA	NA	no	NA	NA	no	NA	NA	(Missing)
male	yes	NA	NA	yes	yes	yes	yes	no	yes	NA	NA	NA	NA	NA	NA	NA	NA	yes	NA	NA	NA	NA	NA	NA	NA	no	yes	child	no	21	no	yes	yes	no	NA	no	None	NA	NA	no	NA	NA	no	NA	NA	no	NA	NA	(Missing)
female	yes	NA	NA	yes	yes	yes	yes	no	yes	Others	NA	NA	NA	NA	NA	NA	NA	yes	NA	NA	NA	NA	NA	NA	NA	no	yes	child	no	2	no	yes	no	no	NA	yes	Work	NA	NA	no	NA	NA	no	NA	NA	no	NA	NA	(Missing)
male	yes	NA	NA	yes	NA	yes	no	no	NA	NA	NA	NA	NA	NA	NA	NA	NA	NA	NA	NA	NA	NA	NA	NA	NA	no	yes	child	no	10	no	yes	no	no	NA	yes	Other	bus train tube	public transport	no	NA	NA	no	NA	NA	no	NA	NA	(Missing)
female	yes	NA	NA	yes	NA	yes	no	no	NA	NA	NA	NA	NA	NA	NA	NA	NA	NA	NA	NA	NA	NA	NA	NA	NA	no	yes	child	no	10	no	yes	no	no	NA	yes	None	bus train tube	public transport	no	NA	NA	no	NA	NA	no	NA	NA	(Missing)
female	yes	NA	NA	yes	yes	yes	yes	no	yes	Others	NA	NA	NA	NA	NA	NA	NA	yes	NA	NA	NA	NA	NA	NA	NA	no	yes	child	no	28	no	yes	no	no	NA	no	School	NA	NA	no	NA	NA	no	NA	NA	yes	oxford	NA	yes
female	yes	NA	NA	yes	yes	yes	yes	no	yes	Others	NA	NA	NA	NA	NA	NA	NA	yes	NA	NA	NA	NA	NA	NA	NA	no	yes	child	no	28	no	yes	no	no	NA	no	Nursery	NA	NA	no	NA	NA	no	NA	NA	yes	oxford	NA	yes
male	yes	14	14	no	NA	NA	NA	NA	NA	NA	NA	NA	NA	NA	NA	NA	NA	NA	NA	NA	NA	NA	NA	NA	NA	NA	yes	child	no	14	no	yes	yes	no	NA	yes	School	bus	public transport	no	NA	NA	no	NA	NA	no	NA	NA	(Missing)
male	yes	14	14	no	NA	NA	NA	NA	NA	NA	NA	NA	NA	NA	NA	NA	NA	NA	NA	NA	NA	NA	NA	NA	NA	NA	yes	child	no	14	no	yes	yes	no	NA	yes	Nursery	bus	public transport	no	NA	NA	no	NA	NA	no	NA	NA	(Missing)
female	yes	10	10	yes	yes	yes	yes	no	yes	Anosmia/Ageusia	Muscle Aches	NA	NA	NA	NA	NA	NA	yes	NA	NA	NA	NA	NA	NA	NA	no	yes	child	no	14	no	yes	yes	no	NA	no	Nursery	NA	NA	no	NA	NA	no	NA	NA	no	NA	NA	(Missing)
female	yes	10	10	yes	NA	no	no	no	NA	NA	NA	NA	NA	NA	NA	NA	NA	NA	NA	NA	NA	NA	NA	NA	NA	no	yes	child	no	4	no	yes	no	no	NA	yes	Work	NA	NA	no	NA	NA	no	NA	NA	no	NA	NA	(Missing)
female	yes	10	10	yes	NA	yes	no	no	NA	NA	NA	NA	NA	NA	NA	NA	NA	NA	NA	NA	NA	NA	NA	NA	NA	no	yes	child	no	5	no	yes	no	yes	Other household members only	no	Other	NA	NA	no	NA	NA	no	NA	NA	yes	oxford	NA	no
female	yes	10	10	yes	yes	yes	yes	no	yes	Cough	Fever	NA	NA	NA	NA	NA	NA	yes	NA	NA	NA	NA	NA	NA	NA	no	yes	child	no	14	no	yes	no	yes	Other household members	yes	Carer	private.car	alone	no	NA	NA	no	NA	NA	no	NA	NA	(Missing)
female	no	NA	NA	no	NA	NA	NA	NA	NA	NA	NA	NA	NA	NA	NA	NA	NA	NA	NA	NA	NA	NA	NA	NA	NA	NA	yes	child	no	10	no	no	no	no	NA	no	Work	NA	NA	no	NA	NA	no	NA	NA	yes	pfizer	NA	yes
female	yes	NA	NA	yes	NA	yes	no	no	NA	NA	NA	NA	NA	NA	NA	NA	NA	NA	NA	NA	NA	NA	NA	NA	NA	no	yes	child	no	14	no	yes	no	no	NA	yes	School	walking	alone	no	NA	NA	no	NA	NA	no	NA	NA	(Missing)
male	yes	NA	NA	no	NA	NA	NA	NA	NA	NA	NA	NA	NA	NA	NA	NA	NA	NA	NA	NA	NA	NA	NA	NA	NA	NA	yes	child	no	28	no	yes	no	no	NA	no	Carer	NA	NA	no	NA	NA	no	NA	NA	no	NA	NA	(Missing)
female	yes	14	14	yes	yes	yes	yes	no	yes	Cough	Others	NA	NA	NA	NA	NA	NA	yes	NA	NA	NA	NA	NA	NA	NA	no	yes	child	no	14	no	yes	no	no	NA	yes	Other	private.car train	public transport	no	NA	NA	no	NA	NA	no	NA	NA	(Missing)
female	yes	10	10	yes	yes	yes	yes	no	yes	Cough	Muscle Aches	Others	Anosmia/Ageusia	Fever	SOB	NA	NA	yes	NA	NA	NA	NA	NA	NA	NA	no	yes	child	no	2	no	no	yes	yes	Other family household members	yes	None	none	none	no	NA	NA	no	NA	NA	yes	pfizer	NA	yes
male	yes	10	10	no	NA	NA	NA	NA	NA	NA	NA	NA	NA	NA	NA	NA	NA	NA	NA	NA	NA	NA	NA	NA	NA	NA	yes	child	no	0	no	yes	no	no	NA	yes	Work	private.car	alone	no	NA	NA	no	NA	NA	no	NA	NA	(Missing)
female	yes	14	14	yes	yes	yes	yes	no	yes	Cough	Fever	Anosmia/Ageusia	Muscle Aches	ILI	Others	NA	NA	yes	NA	NA	NA	NA	NA	NA	NA	no	yes	child	no	14	no	yes	no	no	NA	yes	School	tube	public transport	no	NA	NA	no	NA	NA	no	NA	NA	(Missing)
male	no	NA	NA	yes	yes	no	yes	no	yes	Cough	Fever	Anosmia/Ageusia	NA	NA	NA	NA	NA	yes	NA	NA	NA	NA	NA	NA	NA	no	yes	cousin	no	2	yes	yes	no	yes	Other cousin (also in household)	no	Carer	NA	NA	no	NA	NA	no	NA	NA	yes	oxford	NA	no
male	yes	10	10	no	NA	NA	NA	NA	NA	NA	NA	NA	NA	NA	NA	NA	NA	NA	NA	NA	NA	NA	NA	NA	NA	NA	yes	father	no	0	no	no	no	no	NA	no	Other	NA	NA	no	NA	NA	no	NA	NA	yes	pfizer	NA	yes
male	no	NA	NA	yes	yes	no	yes	no	yes	Others	NA	NA	NA	NA	NA	NA	NA	yes	NA	NA	NA	NA	NA	NA	NA	no	yes	father	no	3	no	yes	no	yes	Carers	no	None	NA	NA	no	NA	NA	no	NA	NA	yes	oxford	NA	no
male	yes	10	10	no	NA	NA	NA	NA	NA	NA	NA	NA	NA	NA	NA	NA	NA	NA	NA	NA	NA	NA	NA	NA	NA	NA	yes	father	no	1	no	no	no	no	NA	no	Work	NA	NA	no	NA	NA	yes	south.africa	NA	yes	oxford	NA	no
male	yes	14	14	no	NA	NA	NA	NA	NA	NA	NA	NA	NA	NA	NA	NA	NA	NA	NA	NA	NA	NA	NA	NA	NA	NA	yes	father	no	5	no	yes	no	no	NA	yes	Carer	bus train	public transport	no	NA	NA	no	NA	NA	no	NA	NA	(Missing)
male	yes	14	14	yes	yes	yes	yes	no	yes	Fever	Muscle Aches	NA	NA	NA	NA	NA	NA	yes	NA	NA	NA	NA	NA	NA	NA	no	yes	father	no	14	yes	yes	yes	no	NA	yes	Work	NA	NA	no	NA	NA	no	NA	NA	yes	pfizer	NA	no
male	yes	NA	NA	no	NA	NA	NA	NA	NA	NA	NA	NA	NA	NA	NA	NA	NA	NA	NA	NA	NA	NA	NA	NA	NA	NA	yes	father	no	4	yes	yes	yes	no	NA	yes	Nursery	NA	NA	no	NA	NA	no	NA	NA	yes	NA	NA	no
male	yes	14	0	no	NA	NA	NA	NA	NA	NA	NA	NA	NA	NA	NA	NA	NA	NA	NA	NA	NA	NA	NA	NA	NA	NA	yes	grandparent	yes	28	no	yes	no	no	NA	yes	None	walking	alone	no	NA	NA	no	NA	NA	no	NA	NA	(Missing)
male	yes	14	0	no	NA	NA	NA	NA	NA	NA	NA	NA	NA	NA	NA	NA	NA	NA	NA	NA	NA	NA	NA	NA	NA	NA	yes	grandparent	yes	NA	no	yes	no	no	NA	yes	Work	walking	alone	no	NA	NA	no	NA	NA	no	NA	NA	(Missing)
female	yes	14	14	no	NA	NA	NA	NA	NA	NA	NA	NA	NA	NA	NA	NA	NA	NA	NA	NA	NA	NA	NA	NA	NA	NA	yes	grandparent	yes	2	no	no	no	no	NA	yes	School	private.car	alone	no	NA	NA	no	NA	NA	no	NA	NA	(Missing)
female	yes	14	14	yes	yes	yes	yes	no	yes	Anosmia/Ageusia	NA	NA	NA	NA	NA	NA	NA	yes	NA	NA	NA	NA	NA	NA	NA	no	yes	grandparent	yes	5	no	yes	no	yes	Family	yes	Carer	private.car	alone	no	NA	NA	no	NA	NA	no	NA	NA	(Missing)
female	yes	14	14	no	NA	NA	NA	NA	NA	NA	NA	NA	NA	NA	NA	NA	NA	NA	NA	NA	NA	NA	NA	NA	NA	NA	yes	mother	no	0	no	yes	no	no	NA	no	Other	NA	NA	no	NA	NA	no	NA	NA	yes	pfizer	NA	no
female	yes	10	10	yes	yes	no	yes	no	yes	Others	Cough	Anosmia/Ageusia	ILI	NA	NA	NA	NA	yes	NA	NA	NA	NA	NA	NA	NA	no	yes	mother	no	14	no	yes	no	yes	At work	yes	None	bus	public transport	no	NA	NA	no	NA	NA	no	NA	NA	(Missing)
female	yes	10	14	no	NA	NA	NA	NA	NA	NA	NA	NA	NA	NA	NA	NA	NA	NA	NA	NA	NA	NA	NA	NA	NA	NA	yes	mother	no	28	yes	yes	yes	no	NA	no	Work	NA	NA	no	NA	NA	no	NA	NA	no	NA	NA	(Missing)
female	yes	10	10	yes	yes	no	yes	no	yes	Cough	SOB	Anosmia/Ageusia	Muscle Aches	NA	NA	NA	NA	yes	NA	NA	NA	NA	NA	NA	NA	no	yes	mother	no	3	no	yes	yes	yes	Friend diagnosed 5/1	no	School	NA	NA	no	NA	NA	no	NA	NA	no	NA	NA	(Missing)
female	yes	10	10	yes	yes	yes	yes	no	yes	Cough	Anosmia/Ageusia	ILI	Others	NA	NA	NA	NA	yes	NA	NA	NA	NA	NA	NA	NA	no	yes	mother	no	10	yes	yes	yes	no	NA	no	Nursery	NA	NA	no	NA	NA	no	NA	NA	yes	oxford	NA	no
female	yes	10	10	no	NA	NA	NA	NA	NA	NA	NA	NA	NA	NA	NA	NA	NA	NA	NA	NA	NA	NA	NA	NA	NA	NA	yes	mother	no	1	yes	no	no	no	NA	yes	Carer	tube	public transport	yes	south.africa	NA	yes	south.africa	NA	yes	pfizer	NA	yes
female	yes	14	14	no	NA	NA	NA	NA	NA	NA	NA	NA	NA	NA	NA	NA	NA	NA	NA	NA	NA	NA	NA	NA	NA	NA	yes	mother	no	2	no	no	no	yes	Midwife at UCLH	yes	Other	private.car	alone	yes	other	Antigua	no	NA	NA	yes	pfizer	NA	no
female	yes	10	10	yes	yes	no	yes	no	yes	SOB	Others	Muscle Aches	Cough	Fever	NA	NA	NA	yes	NA	NA	NA	NA	NA	NA	NA	no	yes	mother	no	2	no	no	yes	yes	Partner	no	Work	NA	NA	no	NA	NA	no	NA	NA	yes	oxford	NA	no
female	yes	10	10	yes	yes	yes	yes	no	yes	Anosmia/Ageusia	Others	NA	NA	NA	NA	NA	NA	yes	NA	NA	NA	NA	NA	NA	NA	no	yes	mother	no	10	no	yes	no	no	NA	no	School	NA	NA	no	NA	NA	no	NA	NA	yes	oxford	NA	no
female	yes	14	14	yes	yes	yes	yes	no	yes	Others	NA	NA	NA	NA	NA	NA	NA	yes	NA	NA	NA	NA	NA	NA	NA	no	yes	mother	no	2	no	yes	no	no	NA	no	Nursery	NA	NA	no	NA	NA	no	NA	NA	yes	NA	NA	yes
female	yes	NA	NA	no	NA	NA	NA	NA	NA	NA	NA	NA	NA	NA	NA	NA	NA	NA	NA	NA	NA	NA	NA	NA	NA	NA	yes	mother	no	NA	no	yes	no	no	NA	no	Nursery	NA	NA	yes	other	Bulgaria	no	NA	NA	yes	oxford	NA	no
female	yes	NA	NA	no	NA	NA	NA	NA	NA	NA	NA	NA	NA	NA	NA	NA	NA	NA	NA	NA	NA	NA	NA	NA	NA	NA	yes	mother	no	4	yes	yes	yes	no	NA	no	Other	NA	NA	no	NA	NA	no	NA	NA	no	NA	NA	(Missing)
female	yes	10	0	yes	yes	no	yes	no	yes	Muscle Aches	Others	NA	NA	NA	NA	NA	NA	yes	NA	NA	NA	NA	NA	NA	NA	no	yes	mother	no	28	yes	yes	yes	yes	rest of household	no	None	NA	NA	no	NA	NA	no	NA	NA	yes	oxford	NA	yes
female	yes	10	10	yes	yes	yes	yes	no	yes	Cough	Fever	SOB	Anosmia/Ageusia	Others	NA	NA	NA	yes	NA	NA	NA	NA	NA	NA	NA	no	yes	mother	no	4	yes	yes	yes	yes	Other household members	no	Work	NA	NA	no	NA	NA	no	NA	NA	yes	pfizer	NA	no
female	yes	NA	NA	no	NA	NA	NA	NA	NA	NA	NA	NA	NA	NA	NA	NA	NA	NA	NA	NA	NA	NA	NA	NA	NA	NA	yes	mother	no	4	no	yes	no	no	NA	no	Carer	NA	NA	no	NA	NA	no	NA	NA	yes	oxford	NA	yes
female	yes	14	14	yes	yes	no	yes	no	yes	Cough	Fever	NA	NA	NA	NA	NA	NA	yes	NA	NA	NA	NA	NA	NA	NA	no	yes	mother	no	3	no	no	yes	yes	husband	no	Other	NA	NA	no	NA	NA	no	NA	NA	yes	oxford	NA	yes
female	yes	NA	NA	yes	yes	yes	yes	no	yes	Others	NA	NA	NA	NA	NA	NA	NA	yes	NA	NA	NA	NA	NA	NA	NA	no	yes	mother	no	0	no	yes	no	no	NA	no	None	NA	NA	no	NA	NA	no	NA	NA	yes	pfizer	NA	yes
female	yes	NA	NA	yes	NA	yes	no	no	NA	NA	NA	NA	NA	NA	NA	NA	NA	NA	NA	NA	NA	NA	NA	NA	NA	no	yes	mother	no	NA	no	yes	yes	no	NA	no	Work	NA	NA	no	NA	NA	no	NA	NA	yes	pfizer	NA	no
female	yes	10	10	no	NA	NA	NA	NA	NA	NA	NA	NA	NA	NA	NA	NA	NA	NA	NA	NA	NA	NA	NA	NA	NA	NA	yes	mother	no	0	no	no	no	no	NA	no	School	NA	NA	no	NA	NA	no	NA	NA	yes	oxford	NA	yes
female	yes	5	5	yes	yes	NA	yes	NA	yes	Fever	Cough	ILI	NA	NA	NA	NA	NA	yes	NA	NA	NA	NA	NA	NA	NA	no	yes	mother	no	5	no	yes	yes	no	NA	no	Nursery	NA	NA	no	NA	NA	no	NA	NA	yes	pfizer	NA	yes
female	yes	14	14	yes	yes	yes	yes	no	yes	Fever	Anosmia/Ageusia	Others	NA	NA	NA	NA	NA	yes	NA	NA	NA	NA	NA	NA	NA	no	yes	mother	no	7	no	yes	no	no	NA	yes	Other	private.car	alone	no	NA	NA	no	NA	NA	yes	oxford	NA	yes
female	yes	10	10	yes	yes	yes	yes	no	yes	ILI	NA	NA	NA	NA	NA	NA	NA	yes	NA	NA	NA	NA	NA	NA	NA	no	yes	partner	no	5	yes	yes	yes	no	NA	yes	Work	NA	NA	no	NA	NA	no	NA	NA	yes	oxford	NA	yes
male	yes	14	17	no	NA	NA	NA	NA	NA	NA	NA	NA	NA	NA	NA	NA	NA	NA	NA	NA	NA	NA	NA	NA	NA	NA	no	none	NA	20	no	yes	no	no	NA	yes	School	cycle.scooter	alone	no	NA	NA	no	NA	NA	yes	pfizer	NA	yes
female	yes	10	10	yes	yes	no	yes	no	yes	Fever	Others	Anosmia/Ageusia	NA	NA	NA	NA	NA	yes	NA	NA	NA	NA	NA	NA	NA	no	no	none	possible	0	no	no	no	yes	Other household members husband and son	no	Carer	NA	NA	no	NA	NA	no	NA	NA	yes	oxford	NA	no
female	yes	10	14	yes	yes	yes	yes	no	yes	Others	Fever	Muscle Aches	NA	NA	NA	NA	NA	yes	NA	NA	NA	NA	NA	NA	NA	no	no	none	possible	14	yes	yes	no	yes	All positive	no	Other	NA	NA	no	NA	NA	no	NA	NA	yes	oxford	NA	no
male	yes	10	10	no	NA	NA	NA	NA	NA	NA	NA	NA	NA	NA	NA	NA	NA	NA	NA	NA	NA	NA	NA	NA	NA	NA	no	none	NA	3	no	no	no	no	NA	yes	None	private.car	alone	no	NA	NA	no	NA	NA	no	NA	NA	(Missing)
female	no	NA	NA	yes	yes	no	yes	no	yes	Fever	Others	NA	NA	NA	NA	NA	NA	yes	NA	NA	NA	NA	NA	NA	NA	no	no	none	possible	3	no	no	no	no	NA	no	Work	NA	NA	no	NA	NA	no	NA	NA	yes	oxford	NA	no
female	no	NA	NA	yes	yes	no	yes	no	no	NA	NA	NA	NA	NA	NA	NA	NA	no	NA	NA	NA	NA	NA	NA	NA	no	no	none	NA	1	no	yes	no	no	NA	no	Other	NA	NA	no	NA	NA	no	NA	NA	yes	oxford	NA	no
female	yes	10	10	yes	yes	no	yes	no	yes	Cough	Fever	SOB	Muscle Aches	ILI	Anosmia/Ageusia	NA	NA	yes	NA	NA	NA	NA	NA	NA	NA	no	no	none	NA	25	no	yes	no	yes	Likely whilst volunteering on icu	yes	Nursery	cycle.scooter	alone	no	NA	NA	no	NA	NA	yes	pfizer	NA	no
male	no	NA	NA	yes	yes	no	yes	no	yes	Others	Fever	ILI	NA	NA	NA	NA	NA	yes	NA	NA	NA	NA	NA	NA	NA	no	no	none	NA	1	no	no	no	yes	His partner	yes	Carer	cycle.scooter	alone	no	NA	NA	no	NA	NA	yes	oxford	NA	no
male	yes	14	14	no	NA	NA	NA	NA	NA	NA	NA	NA	NA	NA	NA	NA	NA	NA	NA	NA	NA	NA	NA	NA	NA	NA	no	none	NA	3	no	yes	no	no	NA	no	Other	NA	NA	no	NA	NA	no	NA	NA	no	NA	NA	(Missing)
male	yes	10	10	yes	yes	no	yes	no	yes	ILI	Cough	Muscle Aches	NA	NA	NA	NA	NA	yes	NA	NA	NA	NA	NA	NA	NA	no	no	none	NA	8	no	yes	yes	no	NA	no	School	NA	NA	no	NA	NA	no	NA	NA	no	NA	NA	(Missing)
female	yes	10	10	yes	yes	no	yes	no	yes	Others	Muscle Aches	NA	NA	NA	NA	NA	NA	yes	NA	NA	NA	NA	NA	NA	NA	no	no	none	possible	5	no	yes	no	no	NA	yes	Nursery	private.car	alone	no	NA	NA	no	NA	NA	yes	oxford	NA	no
female	yes	14	14	yes	yes	no	yes	no	yes	Anosmia/Ageusia	NA	NA	NA	NA	NA	NA	NA	yes	NA	NA	NA	NA	NA	NA	NA	no	no	none	NA	17	no	no	yes	no	NA	no	None	NA	NA	no	NA	NA	no	NA	NA	no	NA	NA	(Missing)
female	yes	14	14	yes	yes	no	yes	no	yes	SOB	Muscle Aches	ILI	NA	NA	NA	NA	NA	yes	NA	NA	NA	NA	NA	NA	NA	no	no	none	NA	17	no	yes	yes	no	NA	yes	Work	walking	alone	no	NA	NA	no	NA	NA	yes	oxford	NA	no
female	yes	10	10	yes	yes	yes	yes	no	yes	Fever	Anosmia/Ageusia	ILI	NA	NA	NA	NA	NA	yes	NA	NA	NA	NA	NA	NA	NA	no	no	none	possible	10	no	yes	yes	no	NA	yes	Nursery	bus	public transport	no	NA	NA	no	NA	NA	yes	oxford	NA	no
male	yes	10	10	yes	yes	yes	yes	no	yes	Fever	Anosmia/Ageusia	NA	NA	NA	NA	NA	NA	yes	NA	NA	NA	NA	NA	NA	NA	no	no	none	NA	28	yes	yes	yes	yes	Workplace exposure - everyone positive in his workplace	yes	Nursery	other	NA	no	NA	NA	no	NA	NA	no	NA	NA	(Missing)
female	no	NA	NA	no	NA	NA	NA	NA	NA	NA	NA	NA	NA	NA	NA	NA	NA	NA	NA	NA	NA	NA	NA	NA	NA	NA	no	none	NA	0	no	yes	no	no	NA	no	Carer	NA	NA	yes	other	USA	no	NA	NA	no	NA	NA	(Missing)
male	no	NA	NA	no	NA	NA	NA	NA	NA	NA	NA	NA	NA	NA	NA	NA	NA	NA	NA	NA	NA	NA	NA	NA	NA	NA	no	none	possible	0	no	no	no	no	NA	yes	Other	private.car	alone	no	NA	NA	no	NA	NA	yes	oxford	NA	no
male	no	NA	NA	no	NA	NA	NA	NA	NA	NA	NA	NA	NA	NA	NA	NA	NA	NA	NA	NA	NA	NA	NA	NA	NA	NA	no	none	NA	0	no	no	no	no	NA	no	None	NA	NA	no	NA	NA	no	NA	NA	yes	oxford	NA	no
male	yes	10	10	yes	yes	no	yes	no	yes	Cough	Fever	NA	NA	NA	NA	NA	NA	yes	NA	NA	NA	NA	NA	NA	NA	no	no	none	possible	2	no	no	no	yes	Partner	no	Work	NA	NA	no	NA	NA	no	NA	NA	yes	oxford	NA	yes
male	no	NA	NA	yes	yes	no	yes	no	no	NA	NA	NA	NA	NA	NA	NA	NA	no	NA	NA	NA	NA	NA	NA	NA	no	no	none	NA	0	no	no	no	no	NA	no	Nursery	NA	NA	no	NA	NA	no	NA	NA	no	NA	NA	(Missing)
female	yes	10	10	no	NA	NA	NA	NA	NA	NA	NA	NA	NA	NA	NA	NA	NA	NA	NA	NA	NA	NA	NA	NA	NA	NA	no	none	NA	0	no	no	no	no	NA	no	Carer	NA	NA	no	NA	NA	no	NA	NA	no	NA	NA	(Missing)
male	yes	10	10	no	NA	NA	NA	NA	NA	NA	NA	NA	NA	NA	NA	NA	NA	NA	NA	NA	NA	NA	NA	NA	NA	NA	no	none	possible	2	no	no	no	no	NA	yes	Other	train	public transport	no	NA	NA	no	NA	NA	yes	pfizer	NA	yes
female	no	NA	NA	yes	NA	yes	no	no	NA	NA	NA	NA	NA	NA	NA	NA	NA	NA	NA	NA	NA	NA	NA	NA	NA	no	no	none	NA	4	no	yes	yes	no	NA	no	None	NA	NA	no	NA	NA	no	NA	NA	yes	oxford	NA	no
male	yes	14	14	yes	yes	yes	yes	no	yes	Fever	Anosmia/Ageusia	Others	NA	NA	NA	NA	NA	yes	NA	NA	NA	NA	NA	NA	NA	no	no	none	NA	4	no	yes	no	yes	Only other household members	yes	Other	private.car walking	alone	no	NA	NA	no	NA	NA	no	NA	NA	(Missing)
female	yes	10	10	yes	yes	yes	yes	no	yes	Fever	Others	NA	NA	NA	NA	NA	NA	yes	NA	NA	NA	NA	NA	NA	NA	no	no	none	possible	10	no	no	no	yes	Only other household members	no	Work	NA	NA	no	NA	NA	no	NA	NA	no	NA	NA	(Missing)
male	yes	10	10	no	NA	NA	NA	NA	NA	NA	NA	NA	NA	NA	NA	NA	NA	NA	NA	NA	NA	NA	NA	NA	NA	NA	no	none	possible	0	no	no	no	yes	Other household members	no	Carer	NA	NA	no	NA	NA	no	NA	NA	yes	pfizer	NA	yes
female	yes	10	10	yes	yes	yes	yes	no	yes	Anosmia/Ageusia	Others	NA	NA	NA	NA	NA	NA	yes	NA	NA	NA	NA	NA	NA	NA	no	no	none	possible	0	no	yes	no	yes	Other household	no	Other	NA	NA	no	NA	NA	no	NA	NA	yes	pfizer	NA	yes
female	yes	NA	NA	yes	yes	yes	yes	no	yes	Anosmia/Ageusia	NA	NA	NA	NA	NA	NA	NA	yes	NA	NA	NA	NA	NA	NA	NA	no	no	none	NA	2	no	yes	yes	no	NA	no	None	NA	NA	no	NA	NA	no	NA	NA	yes	oxford	NA	yes
female	yes	10	10	no	NA	NA	NA	NA	NA	NA	NA	NA	NA	NA	NA	NA	NA	NA	NA	NA	NA	NA	NA	NA	NA	NA	yes	grandchild	yes	28	no	yes	yes	no	NA	no	Other	NA	NA	no	NA	NA	yes	other	Somalia	no	NA	NA	(Missing)
female	yes	14	14	yes	yes	no	yes	no	yes	Cough	Fever	Anosmia/Ageusia	Muscle Aches	Others	NA	NA	NA	yes	NA	NA	NA	NA	NA	NA	NA	no	yes	grandchild	yes	4	no	yes	no	no	NA	no	Work	NA	NA	no	NA	NA	no	NA	NA	yes	pfizer	NA	no
male	yes	14	14	yes	yes	no	yes	no	yes	Fever	Muscle Aches	Anosmia/Ageusia	Cough	Others	NA	NA	NA	yes	NA	NA	NA	NA	NA	NA	NA	no	yes	grandchild	yes	4	no	yes	no	no	NA	no	School	NA	NA	no	NA	NA	no	NA	NA	yes	pfizer	NA	no
female	yes	14	14	yes	yes	no	yes	no	yes	Cough	Fever	ILI	Anosmia/Ageusia	Muscle Aches	NA	NA	NA	yes	NA	NA	NA	NA	NA	NA	NA	no	yes	grandchild	yes	7	yes	yes	yes	yes	Other aunt and son, same household	no	Carer	NA	NA	no	NA	NA	no	NA	NA	yes	oxford	NA	no
male	no	NA	NA	no	NA	NA	NA	NA	NA	NA	NA	NA	NA	NA	NA	NA	NA	NA	NA	NA	NA	NA	NA	NA	NA	NA	yes	grandchild	yes	0	no	no	no	no	NA	yes	School	shared.car	shared car	no	NA	NA	no	NA	NA	no	NA	NA	(Missing)
female	yes	10	10	yes	yes	no	yes	no	yes	Anosmia/Ageusia	Others	NA	NA	NA	NA	NA	NA	yes	NA	NA	NA	NA	NA	NA	NA	no	yes	grandchild	yes	0	no	no	no	yes	Brother - Nov/Dec, likely mother in March 2020 (mother antibody positive in June), all household positive at end of Dec	yes	Nursery	bus private.car	public transport	no	NA	NA	no	NA	NA	no	NA	NA	(Missing)
male	yes	10	10	yes	yes	no	yes	no	yes	SOB	Cough	Anosmia/Ageusia	Fever	NA	NA	NA	NA	yes	NA	NA	NA	NA	NA	NA	NA	no	yes	grandchild	yes	0	no	no	no	yes	Likely mother in March 2020 (mother antibody positive in June), all household positive at end of Dec	yes	Carer	private.car bus	public transport	no	NA	NA	no	NA	NA	yes	pfizer	NA	no
female	yes	10	10	yes	yes	no	yes	no	yes	SOB	Cough	Anosmia/Ageusia	ILI	NA	NA	NA	NA	yes	NA	NA	NA	NA	NA	NA	NA	no	yes	grandchild	yes	0	no	no	no	yes	Brother - Nov/Dec, likely mother in March 2020 (mother antibody positive in June), all household positive at end of Dec	yes	None	private.car bus	public transport	no	NA	NA	no	NA	NA	no	NA	NA	(Missing)
male	no	NA	NA	no	NA	NA	NA	NA	NA	NA	NA	NA	NA	NA	NA	NA	NA	NA	NA	NA	NA	NA	NA	NA	NA	NA	yes	grandchild	yes	0	no	no	no	yes	1 person tested positive in his class bubble	yes	Work	private.car	alone	no	NA	NA	no	NA	NA	no	NA	NA	(Missing)
male	no	NA	NA	no	NA	NA	NA	NA	NA	NA	NA	NA	NA	NA	NA	NA	NA	NA	NA	NA	NA	NA	NA	NA	NA	NA	yes	grandchild	yes	0	no	no	no	no	NA	yes	School	private.car	alone	no	NA	NA	no	NA	NA	no	NA	NA	(Missing)
female	no	NA	NA	no	NA	NA	NA	NA	NA	NA	NA	NA	NA	NA	NA	NA	NA	NA	NA	NA	NA	NA	NA	NA	NA	NA	yes	grandchild	yes	4	no	yes	no	yes	whole household	no	Carer	NA	NA	no	NA	NA	no	NA	NA	no	NA	NA	(Missing)
male	no	NA	NA	no	NA	NA	NA	NA	NA	NA	NA	NA	NA	NA	NA	NA	NA	NA	NA	NA	NA	NA	NA	NA	NA	NA	yes	grandchild	yes	4	no	yes	no	no	NA	no	Other	NA	NA	no	NA	NA	no	NA	NA	no	NA	NA	(Missing)
female	yes	10	10	no	NA	NA	NA	NA	NA	NA	NA	NA	NA	NA	NA	NA	NA	NA	NA	NA	NA	NA	NA	NA	NA	NA	yes	grandchild	yes	4	no	yes	no	no	NA	yes	Nursery	train	public transport	no	NA	NA	no	NA	NA	no	NA	NA	(Missing)
male	yes	10	10	yes	yes	yes	yes	no	yes	Anosmia/Ageusia	Muscle Aches	ILI	Others	NA	NA	NA	NA	yes	NA	NA	NA	NA	NA	NA	NA	no	yes	grandchild	yes	10	no	yes	no	no	NA	yes	Carer	bus	public transport	no	NA	NA	no	NA	NA	yes	oxford	NA	no
female	yes	10	28	yes	yes	no	yes	no	yes	Cough	Fever	SOB	Anosmia/Ageusia	NA	NA	NA	NA	yes	NA	NA	NA	NA	NA	NA	NA	no	yes	grandchild	yes	28	no	no	no	yes	whole household	no	Other	NA	NA	no	NA	NA	no	NA	NA	no	NA	NA	(Missing)
male	no	NA	NA	no	NA	NA	NA	NA	NA	NA	NA	NA	NA	NA	NA	NA	NA	NA	NA	NA	NA	NA	NA	NA	NA	NA	yes	grandchild	yes	1	no	no	no	yes	mother	no	Carer	NA	NA	yes	other	Ghana	yes	other	ghana	no	NA	NA	(Missing)
male	yes	10	10	yes	yes	no	yes	no	yes	Others	NA	NA	NA	NA	NA	NA	NA	yes	NA	NA	NA	NA	NA	NA	NA	no	yes	grandchild	yes	10	no	yes	no	no	NA	yes	None	bus	public transport	no	NA	NA	no	NA	NA	no	NA	NA	(Missing)
male	yes	14	14	yes	yes	no	yes	no	no	NA	NA	NA	NA	NA	NA	NA	NA	no	NA	NA	NA	NA	NA	NA	NA	no	yes	grandchild	yes	5	no	yes	no	yes	Family	no	None	NA	NA	no	NA	NA	no	NA	NA	yes	pfizer	NA	yes
male	yes	NA	NA	no	NA	NA	NA	NA	NA	NA	NA	NA	NA	NA	NA	NA	NA	NA	NA	NA	NA	NA	NA	NA	NA	NA	yes	grandchild	yes	21	no	yes	no	no	NA	yes	None	NA	NA	no	NA	NA	no	NA	NA	no	NA	NA	(Missing)
male	yes	NA	NA	yes	NA	yes	no	no	NA	NA	NA	NA	NA	NA	NA	NA	NA	NA	NA	NA	NA	NA	NA	NA	NA	no	yes	grandchild	yes	14	no	yes	no	yes	Other household contacts	no	Work	NA	NA	no	NA	NA	no	NA	NA	no	NA	NA	(Missing)
female	yes	10	10	no	NA	NA	NA	NA	NA	NA	NA	NA	NA	NA	NA	NA	NA	NA	NA	NA	NA	NA	NA	NA	NA	NA	yes	grandchild	yes	14	no	yes	no	no	NA	yes	Work	walking	alone	no	NA	NA	no	NA	NA	no	NA	NA	(Missing)
female	yes	10	10	yes	yes	yes	yes	no	yes	Anosmia/Ageusia	NA	NA	NA	NA	NA	NA	NA	yes	NA	NA	NA	NA	NA	NA	NA	no	yes	grandchild	yes	0	no	yes	no	no	NA	no	Other	NA	NA	no	NA	NA	no	NA	NA	no	NA	NA	(Missing)
male	yes	10	10	no	NA	NA	NA	NA	NA	NA	NA	NA	NA	NA	NA	NA	NA	NA	NA	NA	NA	NA	NA	NA	NA	NA	yes	grandchild	yes	0	no	yes	no	no	NA	yes	None	private.car	alone	no	NA	NA	no	NA	NA	no	NA	NA	(Missing)
female	yes	10	10	yes	yes	no	yes	no	yes	Cough	ILI	NA	NA	NA	NA	NA	NA	yes	NA	NA	NA	NA	NA	NA	NA	yes	yes	partner	no	14	yes	yes	no	yes	contacted by NHS test and trace contact at work prior to this illness	no	School	NA	NA	no	NA	NA	no	NA	NA	yes	oxford	NA	no
female	no	NA	NA	no	NA	NA	NA	NA	NA	NA	NA	NA	NA	NA	NA	NA	NA	NA	NA	NA	NA	NA	NA	NA	NA	NA	yes	partner	no	4	yes	yes	no	no	NA	no	Nursery	NA	NA	no	NA	NA	no	NA	NA	yes	pfizer	NA	yes
male	no	NA	NA	yes	yes	no	yes	no	yes	Muscle Aches	Others	NA	NA	NA	NA	NA	NA	yes	NA	NA	NA	NA	NA	NA	NA	no	yes	partner	no	7	yes	yes	yes	no	NA	no	Carer	NA	NA	no	NA	NA	no	NA	NA	yes	pfizer	NA	yes
female	yes	14	14	no	NA	NA	NA	NA	NA	NA	NA	NA	NA	NA	NA	NA	NA	NA	NA	NA	NA	NA	NA	NA	NA	NA	yes	partner	no	0	no	yes	no	no	NA	no	Other	NA	NA	no	NA	NA	no	NA	NA	yes	oxford	NA	no
female	yes	10	10	yes	yes	no	yes	no	yes	Cough	Fever	SOB	Anosmia/Ageusia	ILI	NA	NA	NA	yes	NA	NA	NA	NA	NA	NA	NA	no	yes	partner	no	2	no	yes	no	no	NA	no	Work	NA	NA	no	NA	NA	no	NA	NA	yes	oxford	NA	no
male	yes	10	10	yes	yes	no	yes	no	yes	Fever	Cough	Others	Anosmia/Ageusia	NA	NA	NA	NA	yes	NA	NA	NA	NA	NA	NA	NA	no	yes	partner	no	14	no	yes	no	yes	A friend who he saw before dx and potential exposures at work	yes	School	train tube	public transport	no	NA	NA	no	NA	NA	yes	oxford	NA	no
male	yes	10	10	yes	yes	no	yes	no	yes	Anosmia/Ageusia	Muscle Aches	ILI	Others	NA	NA	NA	NA	yes	NA	NA	NA	NA	NA	NA	NA	no	yes	partner	no	14	yes	yes	yes	yes	Son was diagnosed day prior	yes	Nursery	walking	alone	no	NA	NA	no	NA	NA	no	NA	NA	(Missing)
male	yes	10	15	yes	yes	NA	yes	NA	yes	Fever	Others	NA	NA	NA	NA	NA	NA	yes	NA	NA	NA	NA	NA	NA	NA	NA	yes	partner	no	28	yes	yes	yes	no	NA	yes	Carer	walking	alone	no	NA	NA	no	NA	NA	no	NA	NA	(Missing)
female	no	NA	NA	yes	yes	no	yes	no	yes	Anosmia/Ageusia	ILI	Muscle Aches	NA	NA	NA	NA	NA	yes	NA	NA	NA	NA	NA	NA	NA	no	yes	partner	no	10	yes	yes	no	yes	Saw friends in the park who then tested positive	no	Other	NA	NA	no	NA	NA	no	NA	NA	yes	oxford	NA	no
female	yes	10	10	no	NA	NA	NA	NA	NA	NA	NA	NA	NA	NA	NA	NA	NA	NA	NA	NA	NA	NA	NA	NA	NA	NA	yes	partner	no	7	yes	no	no	no	NA	no	None	NA	NA	no	NA	NA	no	NA	NA	yes	pfizer	NA	no
male	yes	11	11	yes	yes	NA	yes	NA	yes	Muscle Aches	Others	NA	NA	NA	NA	NA	NA	yes	NA	NA	NA	NA	NA	NA	NA	no	yes	partner	no	NA	NA	NA	NA	no	NA	no	Work	NA	NA	no	NA	NA	no	NA	NA	yes	oxford	NA	no
male	yes	10	10	yes	yes	no	yes	no	yes	Fever	Others	NA	NA	NA	NA	NA	NA	yes	NA	NA	NA	NA	NA	NA	NA	no	yes	partner	no	0	no	yes	no	yes	Son positive	no	School	NA	NA	no	NA	NA	no	NA	NA	yes	oxford	NA	no
female	yes	10	10	yes	yes	NA	yes	NA	yes	Fever	Anosmia/Ageusia	Muscle Aches	NA	NA	NA	NA	NA	yes	NA	NA	NA	NA	NA	NA	NA	no	yes	partner	no	6	yes	yes	no	no	NA	no	Other	NA	NA	no	NA	NA	no	NA	NA	no	NA	NA	(Missing)
female	no	NA	NA	yes	yes	no	yes	no	yes	Others	Muscle Aches	SOB	Anosmia/Ageusia	Cough	Fever	NA	NA	yes	NA	NA	NA	NA	NA	NA	NA	no	yes	partner	no	7	yes	yes	yes	no	NA	yes	School	private.car	alone	no	NA	NA	no	NA	NA	yes	oxford	NA	yes
male	yes	10	10	yes	yes	no	yes	no	yes	Fever	Muscle Aches	Others	NA	NA	NA	NA	NA	yes	NA	NA	NA	NA	NA	NA	NA	no	yes	partner	no	3	yes	yes	no	no	NA	yes	Nursery	tube	public transport	no	NA	NA	no	NA	NA	yes	oxford	NA	no
female	yes	10	10	no	NA	NA	NA	NA	NA	NA	NA	NA	NA	NA	NA	NA	NA	NA	NA	NA	NA	NA	NA	NA	NA	NA	yes	partner	no	8	yes	yes	no	no	NA	no	Carer	NA	NA	no	NA	NA	no	NA	NA	yes	pfizer	NA	no
female	yes	10	10	no	NA	NA	NA	NA	NA	NA	NA	NA	NA	NA	NA	NA	NA	NA	NA	NA	NA	NA	NA	NA	NA	NA	yes	partner	no	5	no	yes	no	no	NA	no	Other	NA	NA	no	NA	NA	no	NA	NA	yes	oxford	NA	no
male	no	NA	NA	no	NA	NA	NA	NA	NA	NA	NA	NA	NA	NA	NA	NA	NA	NA	NA	NA	NA	NA	NA	NA	NA	NA	yes	partner	no	28	yes	yes	yes	no	NA	yes	None	walking	alone	no	NA	NA	no	NA	NA	no	NA	NA	(Missing)
female	no	NA	NA	yes	yes	yes	yes	no	yes	Anosmia/Ageusia	ILI	NA	NA	NA	NA	NA	NA	yes	NA	NA	NA	NA	NA	NA	NA	no	yes	partner	no	3	no	yes	no	no	NA	yes	Work	walking	alone	no	NA	NA	no	NA	NA	yes	oxford	NA	no
male	no	NA	NA	no	NA	NA	NA	NA	NA	NA	NA	NA	NA	NA	NA	NA	NA	NA	NA	NA	NA	NA	NA	NA	NA	NA	yes	partner	no	3	yes	yes	yes	no	NA	no	School	NA	NA	no	NA	NA	no	NA	NA	yes	pfizer	NA	no
female	yes	10	10	yes	yes	no	yes	no	yes	Fever	Others	NA	NA	NA	NA	NA	NA	yes	NA	NA	NA	NA	NA	NA	NA	no	yes	partner	no	3	yes	yes	no	no	NA	no	Nursery	NA	NA	yes	other	Switzerland, India	no	NA	NA	yes	oxford	NA	no
male	yes	14	0	yes	yes	NA	yes	NA	yes	Cough	Muscle Aches	Others	NA	NA	NA	NA	NA	yes	NA	NA	NA	NA	NA	NA	NA	no	yes	partner	no	28	yes	yes	yes	no	NA	yes	Carer	walking	alone	no	NA	NA	no	NA	NA	yes	oxford	NA	no
female	yes	10	10	no	NA	NA	NA	NA	NA	NA	NA	NA	NA	NA	NA	NA	NA	NA	NA	NA	NA	NA	NA	NA	NA	NA	yes	partner	no	7	no	yes	no	no	NA	no	Other	NA	NA	no	NA	NA	no	NA	NA	yes	pfizer	NA	yes
female	yes	10	10	no	NA	NA	NA	NA	NA	NA	NA	NA	NA	NA	NA	NA	NA	NA	NA	NA	NA	NA	NA	NA	NA	NA	yes	partner	no	8	yes	yes	no	no	NA	no	None	NA	NA	no	NA	NA	yes	brazil	NA	yes	pfizer	NA	yes
male	no	NA	NA	no	NA	NA	NA	NA	NA	NA	NA	NA	NA	NA	NA	NA	NA	NA	NA	NA	NA	NA	NA	NA	NA	NA	yes	partner	no	28	yes	yes	no	no	NA	no	Work	NA	NA	no	NA	NA	no	NA	NA	yes	oxford	NA	no
male	no	NA	NA	no	NA	NA	NA	NA	NA	NA	NA	NA	NA	NA	NA	NA	NA	NA	NA	NA	NA	NA	NA	NA	NA	NA	yes	partner	no	28	yes	yes	no	no	NA	no	School	NA	NA	no	NA	NA	no	NA	NA	no	NA	NA	(Missing)
female	yes	10	10	yes	yes	NA	yes	NA	no	NA	NA	NA	NA	NA	NA	NA	NA	no	NA	NA	NA	NA	NA	NA	NA	no	yes	partner	no	28	yes	yes	yes	no	NA	yes	Nursery	private.car	alone	yes	other	Greece	no	NA	NA	yes	oxford	NA	no
female	yes	10	10	yes	NA	yes	no	no	NA	NA	NA	NA	NA	NA	NA	NA	NA	NA	NA	NA	NA	NA	NA	NA	NA	no	yes	partner	no	12	yes	yes	yes	no	NA	no	Other	NA	NA	no	NA	NA	no	NA	NA	yes	oxford	NA	no
male	yes	10	10	no	NA	NA	NA	NA	NA	NA	NA	NA	NA	NA	NA	NA	NA	NA	NA	NA	NA	NA	NA	NA	NA	NA	yes	partner	no	28	yes	yes	yes	no	NA	no	None	NA	NA	no	NA	NA	no	NA	NA	no	NA	NA	(Missing)
female	yes	10	10	no	NA	NA	NA	NA	NA	NA	NA	NA	NA	NA	NA	NA	NA	NA	NA	NA	NA	NA	NA	NA	NA	NA	yes	partner	no	7	yes	yes	no	no	NA	yes	Work	private.car	alone	yes	other	Democratic Republic of Congo	no	NA	NA	no	NA	NA	(Missing)
male	yes	14	14	yes	yes	yes	yes	no	yes	Fever	SOB	Anosmia/Ageusia	Muscle Aches	NA	NA	NA	NA	yes	NA	NA	NA	NA	NA	NA	NA	no	yes	partner	no	21	no	yes	yes	yes	This household member's covid was likely hospital acquired (admitted for knee operation), positive swab during admission	no	School	NA	NA	no	NA	NA	no	NA	NA	yes	pfizer	NA	yes
male	no	NA	NA	yes	yes	no	yes	no	yes	Cough	Fever	SOB	Anosmia/Ageusia	Others	NA	NA	NA	yes	NA	NA	NA	NA	NA	NA	NA	no	yes	partner	no	14	yes	yes	no	yes	Christmas day - nephew assymptomatic at the time	no	Nursery	NA	NA	no	NA	NA	no	NA	NA	yes	pfizer	NA	no
male	no	NA	NA	no	NA	NA	NA	NA	NA	NA	NA	NA	NA	NA	NA	NA	NA	NA	NA	NA	NA	NA	NA	NA	NA	NA	yes	partner	no	4	no	yes	yes	no	NA	yes	Carer	other	NA	yes	other	France	no	NA	NA	no	NA	NA	(Missing)
female	yes	10	10	no	NA	NA	NA	NA	NA	NA	NA	NA	NA	NA	NA	NA	NA	NA	NA	NA	NA	NA	NA	NA	NA	NA	yes	partner	no	0	no	yes	no	no	NA	no	Other	NA	NA	no	NA	NA	no	NA	NA	no	NA	NA	(Missing)
male	yes	10	12	yes	yes	no	yes	no	yes	Cough	Fever	ILI	NA	NA	NA	NA	NA	yes	NA	NA	NA	NA	NA	NA	NA	no	yes	partner	no	12	yes	yes	yes	no	NA	no	Work	NA	NA	no	NA	NA	no	NA	NA	yes	pfizer	NA	no
female	no	NA	NA	no	NA	NA	NA	NA	NA	NA	NA	NA	NA	NA	NA	NA	NA	NA	NA	NA	NA	NA	NA	NA	NA	NA	yes	partner	no	14	no	yes	no	no	NA	no	School	NA	NA	no	NA	NA	no	NA	NA	yes	pfizer	NA	no
female	yes	14	14	yes	yes	NA	yes	NA	no	NA	NA	NA	NA	NA	NA	NA	NA	no	NA	NA	NA	NA	NA	NA	NA	no	yes	partner	no	2	no	yes	yes	yes	NA	no	Nursery	NA	NA	no	NA	NA	no	NA	NA	no	NA	NA	(Missing)
female	yes	NA	NA	yes	yes	no	yes	no	yes	Cough	Fever	NA	NA	NA	NA	NA	NA	yes	NA	NA	NA	NA	NA	NA	NA	no	yes	partner	no	4	yes	yes	no	yes	NB this is a house of 8 but only 2 willing to participate	no	Carer	NA	NA	no	NA	NA	no	NA	NA	yes	oxford	NA	no
male	no	NA	NA	no	NA	NA	NA	NA	NA	NA	NA	NA	NA	NA	NA	NA	NA	NA	NA	NA	NA	NA	NA	NA	NA	NA	yes	partner	no	14	yes	yes	no	no	NA	yes	Other	walking	alone	yes	other	USA	no	NA	NA	no	NA	NA	(Missing)
female	yes	14	14	yes	yes	no	yes	no	yes	Cough	SOB	Others	NA	NA	NA	NA	NA	yes	NA	NA	NA	NA	NA	NA	NA	no	yes	partner	no	28	no	no	yes	yes	Chiropractor tested positive, advised them to get a test	no	None	NA	NA	no	NA	NA	no	NA	NA	yes	oxford	NA	no
female	yes	10	10	yes	yes	no	yes	no	yes	Fever	SOB	Muscle Aches	Cough	NA	NA	NA	NA	yes	NA	NA	NA	NA	NA	NA	NA	no	yes	partner	no	10	yes	yes	yes	no	NA	no	Work	NA	NA	no	NA	NA	no	NA	NA	yes	oxford	NA	no
male	yes	10	10	no	NA	NA	NA	NA	NA	NA	NA	NA	NA	NA	NA	NA	NA	NA	NA	NA	NA	NA	NA	NA	NA	NA	yes	partner	no	10	no	yes	no	no	NA	yes	School	cycle.scooter	alone	no	NA	NA	no	NA	NA	yes	oxford	NA	no
female	yes	10	10	yes	yes	no	yes	no	yes	Others	Anosmia/Ageusia	Cough	NA	NA	NA	NA	NA	yes	NA	NA	NA	NA	NA	NA	NA	no	yes	partner	no	11	yes	yes	no	yes	Daughter and her partner	no	Nursery	NA	NA	no	NA	NA	no	NA	NA	yes	oxford	NA	yes
male	yes	14	14	yes	yes	no	yes	no	yes	Others	Anosmia/Ageusia	NA	NA	NA	NA	NA	NA	yes	NA	NA	NA	NA	NA	NA	NA	no	yes	partner	no	0	no	yes	no	no	NA	no	Carer	NA	NA	no	NA	NA	no	NA	NA	no	NA	NA	(Missing)
male	yes	10	7	yes	yes	no	yes	no	yes	SOB	Fever	Cough	Muscle Aches	ILI	NA	NA	NA	yes	NA	NA	NA	NA	NA	NA	NA	no	yes	partner	no	7	no	yes	no	no	NA	no	Other	NA	NA	no	NA	NA	no	NA	NA	yes	pfizer	NA	no
male	yes	14	14	yes	yes	yes	yes	no	yes	SOB	Muscle Aches	ILI	NA	NA	NA	NA	NA	yes	NA	NA	NA	NA	NA	NA	NA	no	yes	partner	no	14	yes	yes	no	yes	Son (non household) had dovid around same time	no	Work	NA	NA	no	NA	NA	no	NA	NA	yes	pfizer	NA	yes
female	yes	10	14	no	NA	NA	NA	NA	NA	NA	NA	NA	NA	NA	NA	NA	NA	NA	NA	NA	NA	NA	NA	NA	NA	NA	yes	partner	no	7	yes	yes	no	no	NA	yes	Nursery	train	public transport	no	NA	NA	no	NA	NA	yes	oxford	NA	no
female	yes	7	7	yes	yes	no	yes	no	yes	Others	Muscle Aches	Anosmia/Ageusia	NA	NA	NA	NA	NA	yes	NA	NA	NA	NA	NA	NA	NA	no	yes	partner	no	11	yes	yes	no	no	NA	no	Carer	NA	NA	no	NA	NA	no	NA	NA	yes	pfizer	NA	no
female	yes	14	14	yes	yes	no	yes	no	yes	Fever	Others	Anosmia/Ageusia	Cough	NA	NA	NA	NA	yes	NA	NA	NA	NA	NA	NA	NA	no	yes	partner	no	13	yes	yes	yes	no	NA	yes	Other	tube walking bus	public transport	no	NA	NA	no	NA	NA	no	NA	NA	(Missing)
female	yes	10	10	yes	yes	no	yes	no	yes	Muscle Aches	Fever	Cough	Anosmia/Ageusia	Others	SOB	NA	NA	yes	NA	NA	NA	NA	NA	NA	NA	no	yes	partner	no	14	yes	yes	no	yes	Her brother	no	None	NA	NA	no	NA	NA	no	NA	NA	yes	pfizer	NA	no
female	no	NA	NA	yes	yes	no	yes	no	yes	Cough	Fever	SOB	ILI	Muscle Aches	NA	NA	NA	yes	NA	NA	NA	NA	NA	NA	NA	no	yes	partner	no	5	yes	yes	no	no	NA	no	Work	NA	NA	no	NA	NA	no	NA	NA	yes	pfizer	NA	no
female	yes	14	14	no	NA	NA	NA	NA	NA	NA	NA	NA	NA	NA	NA	NA	NA	NA	NA	NA	NA	NA	NA	NA	NA	NA	yes	partner	no	8	yes	yes	no	no	NA	no	School	NA	NA	no	NA	NA	no	NA	NA	yes	oxford	NA	no
female	no	NA	NA	no	NA	NA	NA	NA	NA	NA	NA	NA	NA	NA	NA	NA	NA	NA	NA	NA	NA	NA	NA	NA	NA	NA	yes	partner	no	5	yes	yes	yes	no	NA	no	Other	NA	NA	no	NA	NA	no	NA	NA	no	NA	NA	(Missing)
male	yes	10	10	yes	yes	no	yes	no	yes	Fever	Cough	Anosmia/Ageusia	ILI	Muscle Aches	NA	NA	NA	yes	NA	NA	NA	NA	NA	NA	NA	no	yes	partner	no	2	yes	yes	no	yes	Grandson - Nov/Dec	no	None	NA	NA	no	NA	NA	no	NA	NA	yes	pfizer	NA	yes
female	yes	14	14	yes	yes	no	yes	no	yes	Cough	Fever	NA	NA	NA	NA	NA	NA	yes	NA	NA	NA	NA	NA	NA	NA	no	yes	partner	no	7	no	yes	yes	no	NA	no	Work	NA	NA	no	NA	NA	no	NA	NA	yes	oxford	NA	no
female	yes	14	14	yes	yes	yes	yes	no	yes	Cough	Fever	Anosmia/Ageusia	Muscle Aches	NA	NA	NA	NA	yes	NA	NA	NA	NA	NA	NA	NA	no	yes	partner	no	6	yes	yes	no	no	NA	no	School	NA	NA	no	NA	NA	no	NA	NA	yes	pfizer	NA	no
male	yes	10	10	yes	yes	yes	yes	no	yes	Cough	Fever	Anosmia/Ageusia	Muscle Aches	ILI	NA	NA	NA	yes	NA	NA	NA	NA	NA	NA	NA	yes	yes	partner	no	6	yes	yes	no	no	NA	yes	Nursery	bus tube	public transport	yes	other	The Netherlands	no	NA	NA	no	NA	NA	(Missing)
female	no	NA	NA	yes	yes	NA	yes	NA	yes	none	NA	NA	NA	NA	NA	NA	NA	yes	NA	NA	NA	NA	NA	NA	NA	no	yes	partner	no	14	yes	yes	no	no	NA	yes	Carer	private.car	alone	no	NA	NA	no	NA	NA	yes	oxford	NA	no
female	no	NA	NA	no	NA	NA	NA	NA	NA	NA	NA	NA	NA	NA	NA	NA	NA	NA	NA	NA	NA	NA	NA	NA	NA	NA	yes	partner	no	0	no	no	no	no	NA	yes	Other	shared.car	shared car	no	NA	NA	no	NA	NA	yes	oxford	NA	no
male	yes	10	10	yes	yes	yes	yes	no	yes	Cough	Fever	SOB	Anosmia/Ageusia	Muscle Aches	ILI	NA	NA	yes	NA	NA	NA	NA	NA	NA	NA	no	yes	partner	no	0	no	no	no	no	NA	yes	None	private.car	alone	no	NA	NA	no	NA	NA	yes	oxford	NA	no
male	yes	10	10	yes	NA	yes	no	no	NA	NA	NA	NA	NA	NA	NA	NA	NA	NA	NA	NA	NA	NA	NA	NA	NA	no	yes	partner	no	7	no	yes	no	no	NA	no	Work	NA	NA	no	NA	NA	no	NA	NA	yes	oxford	NA	no
male	yes	10	21	yes	yes	no	yes	no	yes	Fever	Others	ILI	NA	NA	NA	NA	NA	yes	NA	NA	NA	NA	NA	NA	NA	no	yes	partner	no	14	yes	yes	yes	yes	Household	no	School	NA	NA	no	NA	NA	no	NA	NA	no	NA	NA	(Missing)
male	yes	0	0	no	NA	NA	NA	NA	NA	NA	NA	NA	NA	NA	NA	NA	NA	NA	NA	NA	NA	NA	NA	NA	NA	NA	yes	partner	no	14	yes	yes	yes	yes	through work but no definite exposure	yes	Nursery	cycle.scooter	alone	no	NA	NA	no	NA	NA	no	NA	NA	(Missing)
female	yes	10	10	yes	yes	yes	yes	no	yes	Anosmia/Ageusia	Others	NA	NA	NA	NA	NA	NA	yes	NA	NA	NA	NA	NA	NA	NA	no	yes	partner	no	6	yes	yes	yes	no	NA	no	Carer	NA	NA	no	NA	NA	no	NA	NA	no	NA	NA	(Missing)
male	no	NA	NA	no	NA	NA	NA	NA	NA	NA	NA	NA	NA	NA	NA	NA	NA	NA	NA	NA	NA	NA	NA	NA	NA	NA	yes	partner	no	3	yes	yes	no	no	NA	no	Other	NA	NA	no	NA	NA	no	NA	NA	no	NA	NA	(Missing)
male	yes	10	10	yes	yes	yes	yes	no	yes	Others	NA	NA	NA	NA	NA	NA	NA	yes	NA	NA	NA	NA	NA	NA	NA	no	yes	partner	no	4	yes	no	no	no	NA	no	None	NA	NA	no	NA	NA	no	NA	NA	yes	oxford	NA	yes
female	yes	10	21	yes	yes	no	yes	no	yes	Fever	Anosmia/Ageusia	Muscle Aches	Others	NA	NA	NA	NA	yes	NA	NA	NA	NA	NA	NA	NA	yes	yes	partner	no	7	no	yes	yes	yes	all household members	no	Work	NA	NA	no	NA	NA	no	NA	NA	yes	oxford	NA	no
female	no	NA	NA	yes	yes	yes	yes	no	yes	Fever	Muscle Aches	Others	NA	NA	NA	NA	NA	yes	NA	NA	NA	NA	NA	NA	NA	no	yes	partner	no	14	yes	yes	yes	no	NA	yes	School	walking	alone	no	NA	NA	no	NA	NA	yes	oxford	NA	no
female	no	NA	NA	yes	NA	yes	no	no	NA	NA	NA	NA	NA	NA	NA	NA	NA	NA	NA	NA	NA	NA	NA	NA	NA	no	yes	partner	no	4	yes	yes	yes	yes	School assistant	yes	Nursery	none	none	no	NA	NA	no	NA	NA	yes	oxford	NA	no
female	yes	10	10	no	NA	NA	NA	NA	NA	NA	NA	NA	NA	NA	NA	NA	NA	NA	NA	NA	NA	NA	NA	NA	NA	NA	yes	partner	no	8	no	yes	yes	no	NA	no	Carer	NA	NA	yes	other	Belgium	no	NA	NA	yes	pfizer	NA	yes
male	no	NA	NA	yes	NA	yes	no	no	NA	NA	NA	NA	NA	NA	NA	NA	NA	NA	NA	NA	NA	NA	NA	NA	NA	no	yes	partner	no	7	yes	yes	no	yes	Daughter also had covid at the same point	yes	Other	train tube	public transport	no	NA	NA	no	NA	NA	yes	pfizer	NA	no
male	yes	10	10	yes	yes	yes	yes	no	yes	Cough	Anosmia/Ageusia	Muscle Aches	NA	NA	NA	NA	NA	yes	NA	NA	NA	NA	NA	NA	NA	no	yes	partner	no	10	yes	yes	no	yes	Son in household also had covid	yes	None	bus	public transport	no	NA	NA	no	NA	NA	yes	pfizer	NA	no
female	no	NA	NA	no	NA	NA	NA	NA	NA	NA	NA	NA	NA	NA	NA	NA	NA	NA	NA	NA	NA	NA	NA	NA	NA	NA	yes	partner	no	3	yes	yes	yes	no	NA	no	School	NA	NA	no	NA	NA	no	NA	NA	yes	oxford	NA	yes
female	yes	14	14	no	NA	NA	NA	NA	NA	NA	NA	NA	NA	NA	NA	NA	NA	NA	NA	NA	NA	NA	NA	NA	NA	NA	yes	partner	no	21	yes	yes	yes	no	NA	no	Other	NA	NA	no	NA	NA	no	NA	NA	yes	oxford	NA	no
female	yes	10	10	yes	yes	yes	yes	no	yes	Cough	Fever	SOB	Muscle Aches	Others	NA	NA	NA	yes	NA	NA	NA	NA	NA	NA	NA	no	yes	partner	no	28	yes	yes	yes	yes	Mother in law visited - she had covid	no	None	NA	NA	no	NA	NA	no	NA	NA	yes	oxford	NA	no
male	no	NA	NA	no	NA	NA	NA	NA	NA	NA	NA	NA	NA	NA	NA	NA	NA	NA	NA	NA	NA	NA	NA	NA	NA	NA	yes	partner	no	3	no	no	no	no	NA	yes	Work	private.car	alone	no	NA	NA	no	NA	NA	yes	oxford	NA	no
male	yes	14	14	yes	NA	yes	no	no	NA	NA	NA	NA	NA	NA	NA	NA	NA	NA	NA	NA	NA	NA	NA	NA	NA	no	yes	partner	no	6	yes	yes	no	no	NA	no	School	NA	NA	no	NA	NA	no	NA	NA	yes	oxford	NA	no
female	yes	14	14	no	NA	NA	NA	NA	NA	NA	NA	NA	NA	NA	NA	NA	NA	NA	NA	NA	NA	NA	NA	NA	NA	NA	yes	partner	no	10	yes	yes	yes	no	NA	no	Nursery	NA	NA	no	NA	NA	no	NA	NA	yes	pfizer	NA	yes
female	yes	10	10	yes	yes	yes	yes	no	yes	Cough	Fever	SOB	Others	NA	NA	NA	NA	yes	NA	NA	NA	NA	NA	NA	NA	no	yes	partner	no	4	no	yes	no	no	NA	no	Other	NA	NA	no	NA	NA	no	NA	NA	no	NA	NA	(Missing)
female	yes	NA	NA	yes	yes	yes	yes	NA	yes	Fever	Others	NA	NA	NA	NA	NA	NA	yes	NA	NA	NA	NA	NA	NA	NA	no	yes	partner	no	7	yes	yes	no	no	NA	no	Work	NA	NA	no	NA	NA	no	NA	NA	yes	oxford	NA	yes
male	no	NA	NA	yes	NA	yes	no	no	NA	NA	NA	NA	NA	NA	NA	NA	NA	NA	NA	NA	NA	NA	NA	NA	NA	no	yes	partner	no	14	yes	yes	no	no	NA	yes	School	bus	public transport	no	NA	NA	no	NA	NA	yes	pfizer	NA	yes
female	yes	14	14	no	NA	NA	NA	NA	NA	NA	NA	NA	NA	NA	NA	NA	NA	NA	NA	NA	NA	NA	NA	NA	NA	NA	yes	partner	no	7	no	yes	yes	no	NA	no	Nursery	NA	NA	no	NA	NA	no	NA	NA	yes	oxford	NA	yes
female	yes	10	10	no	NA	NA	NA	NA	NA	NA	NA	NA	NA	NA	NA	NA	NA	NA	NA	NA	NA	NA	NA	NA	NA	NA	yes	partner	no	0	no	yes	yes	no	NA	yes	Work	tube	public transport	yes	other	Jersey	no	NA	NA	yes	pfizer	NA	yes
male	yes	14	14	yes	yes	yes	yes	no	yes	none	NA	NA	NA	NA	NA	NA	NA	yes	NA	NA	NA	NA	NA	NA	NA	no	yes	partner	no	3	yes	yes	no	no	NA	yes	School	NA	NA	no	NA	NA	no	NA	NA	yes	pfizer	NA	yes
male	yes	14	14	no	NA	NA	NA	NA	NA	NA	NA	NA	NA	NA	NA	NA	NA	NA	NA	NA	NA	NA	NA	NA	NA	NA	yes	partner	no	3	yes	yes	no	no	NA	yes	Nursery	NA	NA	no	NA	NA	no	NA	NA	yes	NA	NA	yes
female	yes	10	10	yes	NA	yes	no	no	NA	NA	NA	NA	NA	NA	NA	NA	NA	NA	NA	NA	NA	NA	NA	NA	NA	no	yes	partner	no	4	no	yes	no	no	NA	no	Carer	NA	NA	no	NA	NA	no	NA	NA	yes	pfizer	NA	no
male	yes	NA	NA	yes	NA	yes	no	no	NA	NA	NA	NA	NA	NA	NA	NA	NA	NA	NA	NA	NA	NA	NA	NA	NA	no	yes	partner	no	4	yes	yes	no	no	NA	no	Other	NA	NA	no	NA	NA	no	NA	NA	yes	pfizer	NA	yes
male	yes	NA	NA	yes	yes	yes	yes	no	yes	Others	NA	NA	NA	NA	NA	NA	NA	yes	NA	NA	NA	NA	NA	NA	NA	no	yes	partner	no	21	yes	yes	no	no	NA	yes	None	private.car	alone	no	NA	NA	no	NA	NA	no	NA	NA	(Missing)
male	yes	NA	NA	no	NA	NA	NA	NA	NA	NA	NA	NA	NA	NA	NA	NA	NA	NA	NA	NA	NA	NA	NA	NA	NA	NA	yes	partner	no	7	yes	yes	no	no	NA	yes	Work	NA	NA	no	NA	NA	no	NA	NA	yes	oxford	NA	no
male	yes	NA	NA	yes	yes	yes	yes	no	yes	Muscle Aches	ILI	NA	NA	NA	NA	NA	NA	yes	NA	NA	NA	NA	NA	NA	NA	no	yes	partner	no	10	yes	yes	no	no	NA	yes	Nursery	NA	NA	no	NA	NA	no	NA	NA	yes	pfizer	NA	yes
male	yes	14	14	yes	yes	yes	yes	no	yes	Cough	SOB	NA	NA	NA	NA	NA	NA	yes	NA	NA	NA	NA	NA	NA	NA	no	yes	partner	no	14	yes	yes	yes	no	NA	no	Other	NA	NA	no	NA	NA	no	NA	NA	yes	oxford	NA	no
male	yes	10	10	yes	yes	yes	yes	no	yes	Cough	Others	NA	NA	NA	NA	NA	NA	yes	NA	NA	NA	NA	NA	NA	NA	no	yes	partner	no	2	no	yes	yes	no	NA	no	None	NA	NA	no	NA	NA	no	NA	NA	yes	oxford	NA	yes
male	yes	10	10	yes	yes	no	yes	no	yes	Fever	SOB	Anosmia/Ageusia	ILI	Others	NA	NA	NA	yes	NA	NA	NA	NA	NA	NA	NA	yes	yes	partner	no	7	no	yes	no	yes	manager at work	yes	Work	bus tube	public transport	no	NA	NA	no	NA	NA	yes	oxford	NA	yes
male	yes	10	10	yes	NA	no	no	no	NA	NA	NA	NA	NA	NA	NA	NA	NA	NA	NA	NA	NA	NA	NA	NA	NA	no	yes	partner	no	1	no	yes	no	no	NA	no	Nursery	NA	NA	no	NA	NA	no	NA	NA	yes	oxford	NA	no
female	yes	14	14	no	NA	NA	NA	NA	NA	NA	NA	NA	NA	NA	NA	NA	NA	NA	NA	NA	NA	NA	NA	NA	NA	NA	yes	partner	no	6	yes	yes	no	no	NA	no	Carer	NA	NA	no	NA	NA	no	NA	NA	yes	oxford	NA	yes
female	yes	10	28	yes	yes	no	yes	no	yes	Cough	Anosmia/Ageusia	NA	NA	NA	NA	NA	NA	yes	NA	NA	NA	NA	NA	NA	NA	no	yes	partner	no	14	yes	yes	no	yes	whole household	no	Other	NA	NA	no	NA	NA	no	NA	NA	yes	oxford	NA	yes
male	no	NA	NA	yes	yes	yes	yes	no	yes	Fever	Anosmia/Ageusia	ILI	Others	NA	NA	NA	NA	yes	NA	NA	NA	NA	NA	NA	NA	no	yes	partner	no	10	yes	yes	no	no	NA	no	None	NA	NA	no	NA	NA	no	NA	NA	yes	oxford	NA	yes
male	yes	14	14	yes	yes	NA	yes	NA	yes	Cough	Fever	NA	NA	NA	NA	NA	NA	yes	NA	NA	NA	NA	NA	NA	NA	no	yes	partner	no	14	yes	yes	no	no	NA	no	Work	NA	NA	no	NA	NA	no	NA	NA	no	NA	NA	(Missing)
female	yes	14	14	yes	yes	NA	yes	NA	yes	Cough	Fever	NA	NA	NA	NA	NA	NA	yes	NA	NA	NA	NA	NA	NA	NA	no	yes	partner	no	10	yes	yes	no	no	NA	no	School	NA	NA	no	NA	NA	no	NA	NA	yes	oxford	NA	no
female	no	NA	NA	no	NA	NA	NA	NA	NA	NA	NA	NA	NA	NA	NA	NA	NA	NA	NA	NA	NA	NA	NA	NA	NA	NA	yes	partner	no	14	no	yes	yes	no	NA	no	Carer	NA	NA	no	NA	NA	no	NA	NA	yes	oxford	NA	no
female	yes	14	14	yes	yes	no	yes	no	yes	Cough	Fever	SOB	Anosmia/Ageusia	NA	NA	NA	NA	yes	NA	NA	NA	NA	NA	NA	NA	yes	yes	partner	no	6	yes	yes	yes	yes	children (also in house)	no	None	NA	NA	yes	other	Portugal	no	NA	NA	yes	oxford	NA	no
female	yes	10	20	yes	yes	no	yes	no	no	NA	NA	NA	NA	NA	NA	NA	NA	no	NA	NA	NA	NA	NA	NA	NA	no	yes	partner	no	4	yes	yes	yes	no	NA	no	Work	NA	NA	no	NA	NA	no	NA	NA	yes	oxford	NA	no
male	no	NA	NA	yes	yes	no	yes	no	yes	Fever	Others	NA	NA	NA	NA	NA	NA	yes	NA	NA	NA	NA	NA	NA	NA	no	yes	partner	no	14	no	yes	no	no	NA	no	School	NA	NA	no	NA	NA	no	NA	NA	yes	NA	NA	yes
female	yes	10	10	yes	yes	no	yes	no	yes	Fever	Muscle Aches	ILI	NA	NA	NA	NA	NA	yes	NA	NA	NA	NA	NA	NA	NA	no	yes	partner	no	2	yes	yes	no	no	NA	no	Other	NA	NA	no	NA	NA	no	NA	NA	yes	oxford	NA	yes
female	yes	10	10	yes	yes	yes	yes	no	yes	Fever	Anosmia/Ageusia	Others	NA	NA	NA	NA	NA	yes	NA	NA	NA	NA	NA	NA	NA	no	yes	partner	no	4	yes	yes	yes	no	NA	no	None	NA	NA	yes	other	Albania	no	NA	NA	yes	oxford	NA	no
male	yes	14	14	yes	yes	no	yes	no	yes	Fever	Muscle Aches	Others	NA	NA	NA	NA	NA	yes	NA	NA	NA	NA	NA	NA	NA	no	yes	partner	no	9	yes	yes	no	no	NA	yes	Work	private.car	alone	no	NA	NA	no	NA	NA	no	NA	NA	(Missing)
male	yes	14	14	yes	yes	no	yes	no	yes	Anosmia/Ageusia	Others	NA	NA	NA	NA	NA	NA	yes	NA	NA	NA	NA	NA	NA	NA	no	yes	partner	no	1	no	yes	no	yes	Son (andrea, household)	yes	Other	private.car	alone	no	NA	NA	no	NA	NA	yes	oxford	NA	yes
female	no	NA	NA	yes	yes	no	yes	no	yes	Fever	Cough	NA	NA	NA	NA	NA	NA	yes	NA	NA	NA	NA	NA	NA	NA	no	yes	partner	no	7	yes	yes	no	yes	Children and work colleagues	yes	None	bus	public transport	no	NA	NA	no	NA	NA	yes	oxford	NA	yes
female	yes	14	15	yes	yes	yes	yes	no	yes	Cough	ILI	Others	NA	NA	NA	NA	NA	yes	NA	NA	NA	NA	NA	NA	NA	no	yes	partner	no	3	yes	yes	yes	no	NA	no	Work	NA	NA	no	NA	NA	no	NA	NA	yes	pfizer	NA	yes
male	yes	10	10	yes	yes	NA	yes	NA	no	NA	NA	NA	NA	NA	NA	NA	NA	no	NA	NA	NA	NA	NA	NA	NA	no	yes	partner	no	7	yes	yes	yes	no	NA	no	Other	NA	NA	no	NA	NA	no	NA	NA	yes	oxford	NA	no
female	yes	10	4	yes	yes	no	yes	yes	yes	Cough	Fever	Anosmia/Ageusia	Others	NA	NA	NA	yes	yes	cough	fever	loss.smell.taste	NA	NA	NA	NA	no	yes	partner	no	10	yes	yes	no	yes	2 months prior. and rest of household	no	None	NA	NA	no	NA	NA	no	NA	NA	yes	pfizer	NA	no
female	yes	10	28	yes	yes	no	yes	no	no	NA	NA	NA	NA	NA	NA	NA	NA	no	NA	NA	NA	NA	NA	NA	NA	no	yes	partner	no	5	no	yes	yes	no	NA	no	Work	NA	NA	no	NA	NA	no	NA	NA	no	NA	NA	(Missing)
male	yes	14	14	yes	yes	no	yes	no	yes	Cough	Fever	Anosmia/Ageusia	Others	NA	NA	NA	NA	yes	NA	NA	NA	NA	NA	NA	NA	no	yes	partner	no	7	yes	yes	yes	no	NA	yes	School	bus private.car	public transport	no	NA	NA	no	NA	NA	yes	pfizer	NA	yes
male	yes	10	10	no	NA	NA	NA	NA	NA	NA	NA	NA	NA	NA	NA	NA	NA	NA	NA	NA	NA	NA	NA	NA	NA	NA	yes	partner	no	0	no	yes	no	no	NA	no	Nursery	NA	NA	no	NA	NA	no	NA	NA	yes	oxford	NA	no
female	yes	10	10	yes	yes	yes	yes	no	yes	Cough	Anosmia/Ageusia	Muscle Aches	NA	NA	NA	NA	NA	yes	NA	NA	NA	NA	NA	NA	NA	no	yes	partner	no	5	yes	yes	yes	no	NA	yes	Carer	bus	public transport	no	NA	NA	no	NA	NA	yes	oxford	NA	yes
female	yes	14	14	no	NA	NA	NA	NA	NA	NA	NA	NA	NA	NA	NA	NA	NA	NA	NA	NA	NA	NA	NA	NA	NA	NA	yes	partner	no	5	no	no	no	no	NA	no	None	NA	NA	no	NA	NA	no	NA	NA	no	NA	NA	(Missing)
female	yes	10	10	yes	yes	yes	yes	no	yes	Fever	Anosmia/Ageusia	Muscle Aches	ILI	NA	NA	NA	NA	yes	NA	NA	NA	NA	NA	NA	NA	no	yes	partner	no	3	yes	yes	yes	no	NA	yes	Work	private.car	alone	yes	other	Ghana	no	NA	NA	yes	oxford	NA	yes
male	yes	NA	NA	no	NA	NA	NA	NA	NA	NA	NA	NA	NA	NA	NA	NA	NA	NA	NA	NA	NA	NA	NA	NA	NA	NA	yes	partner	no	4	yes	yes	yes	no	NA	no	Other	NA	NA	no	NA	NA	no	NA	NA	yes	oxford	NA	no
female	yes	NA	NA	yes	yes	yes	yes	no	yes	Cough	SOB	ILI	NA	NA	NA	NA	NA	yes	NA	NA	NA	NA	NA	NA	NA	no	yes	partner	no	4	yes	yes	yes	yes	Daughter in household only	no	None	NA	NA	no	NA	NA	no	NA	NA	no	NA	NA	(Missing)
male	yes	14	14	yes	yes	yes	yes	no	yes	Cough	NA	NA	NA	NA	NA	NA	NA	yes	NA	NA	NA	NA	NA	NA	NA	no	yes	partner	no	7	yes	no	no	no	NA	yes	Nursery	private.car	alone	no	NA	NA	no	NA	NA	yes	oxford	NA	yes
female	no	NA	NA	yes	NA	yes	no	no	NA	NA	NA	NA	NA	NA	NA	NA	NA	NA	NA	NA	NA	NA	NA	NA	NA	no	yes	partner	no	4	yes	yes	no	no	NA	no	Carer	NA	NA	no	NA	NA	no	NA	NA	no	NA	NA	(Missing)
male	no	NA	NA	yes	NA	no	no	no	NA	NA	NA	NA	NA	NA	NA	NA	NA	NA	NA	NA	NA	NA	NA	NA	NA	no	yes	partner	no	7	yes	yes	no	no	NA	no	Other	NA	NA	no	NA	NA	no	NA	NA	yes	oxford	NA	yes
female	no	NA	NA	yes	yes	yes	yes	no	yes	Fever	SOB	Muscle Aches	ILI	NA	NA	NA	NA	yes	NA	NA	NA	NA	NA	NA	NA	no	yes	partner	no	10	no	yes	yes	yes	Son	no	None	NA	NA	no	NA	NA	no	NA	NA	yes	pfizer	NA	yes
female	no	NA	NA	yes	yes	no	yes	no	no	NA	NA	NA	NA	NA	NA	NA	NA	no	NA	NA	NA	NA	NA	NA	NA	no	yes	partner	no	10	yes	yes	yes	no	NA	no	Nursery	NA	NA	no	NA	NA	no	NA	NA	yes	oxford	NA	yes
female	yes	NA	NA	yes	yes	yes	yes	no	yes	Others	NA	NA	NA	NA	NA	NA	NA	yes	NA	NA	NA	NA	NA	NA	NA	no	yes	partner	no	4	yes	yes	yes	no	NA	no	Other	NA	NA	no	NA	NA	no	NA	NA	yes	oxford	NA	yes
male	yes	NA	NA	yes	yes	yes	yes	no	yes	Cough	Fever	SOB	Anosmia/Ageusia	NA	NA	NA	NA	yes	NA	NA	NA	NA	NA	NA	NA	NA	yes	partner	no	7	yes	yes	no	no	NA	yes	None	NA	NA	no	NA	NA	no	NA	NA	yes	oxford	NA	yes
male	yes	NA	NA	yes	yes	yes	yes	no	yes	Fever	Muscle Aches	Others	NA	NA	NA	NA	NA	yes	NA	NA	NA	NA	NA	NA	NA	no	yes	partner	no	8	yes	yes	yes	no	NA	yes	Carer	private.car	alone	no	NA	NA	no	NA	NA	yes	oxford	NA	yes
female	no	NA	NA	no	NA	NA	NA	NA	NA	NA	NA	NA	NA	NA	NA	NA	NA	NA	NA	NA	NA	NA	NA	NA	NA	NA	yes	partner	no	5	no	no	yes	no	NA	no	Work	NA	NA	no	NA	NA	no	NA	NA	yes	pfizer	NA	yes
female	yes	NA	NA	yes	yes	yes	yes	no	yes	Cough	NA	NA	NA	NA	NA	NA	NA	yes	NA	NA	NA	NA	NA	NA	NA	yes	yes	partner	no	3	yes	yes	no	no	NA	yes	Nursery	none	none	no	NA	NA	no	NA	NA	yes	pfizer	NA	no
female	yes	10	10	yes	yes	yes	yes	no	yes	Fever	NA	NA	NA	NA	NA	NA	NA	yes	NA	NA	NA	NA	NA	NA	NA	no	yes	partner	no	3	no	yes	no	no	NA	no	Carer	NA	NA	no	NA	NA	no	NA	NA	yes	oxford	NA	no
female	yes	10	10	yes	yes	yes	yes	no	yes	Cough	Muscle Aches	NA	NA	NA	NA	NA	NA	yes	NA	NA	NA	NA	NA	NA	NA	no	yes	partner	no	5	yes	yes	yes	no	NA	no	Other	NA	NA	no	NA	NA	no	NA	NA	yes	pfizer	NA	yes
male	yes	NA	NA	yes	yes	yes	yes	no	yes	SOB	NA	NA	NA	NA	NA	NA	NA	yes	NA	NA	NA	NA	NA	NA	NA	no	yes	partner	no	21	yes	yes	yes	no	NA	yes	None	NA	NA	no	NA	NA	no	NA	NA	yes	oxford	NA	yes
male	no	NA	NA	no	NA	NA	NA	NA	NA	NA	NA	NA	NA	NA	NA	NA	NA	NA	NA	NA	NA	NA	NA	NA	NA	NA	yes	partner	no	14	yes	yes	yes	no	NA	no	Work	NA	NA	no	NA	NA	no	NA	NA	no	NA	NA	(Missing)
male	yes	NA	NA	yes	yes	yes	yes	no	yes	NA	NA	NA	NA	NA	NA	NA	NA	yes	NA	NA	NA	NA	NA	NA	NA	no	yes	partner	no	21	yes	yes	yes	no	NA	no	Nursery	NA	NA	no	NA	NA	no	NA	NA	no	NA	NA	(Missing)
female	yes	NA	NA	yes	yes	yes	yes	no	yes	Others	NA	NA	NA	NA	NA	NA	NA	yes	NA	NA	NA	NA	NA	NA	NA	no	yes	partner	no	0	no	no	no	no	NA	no	Carer	NA	NA	no	NA	NA	no	NA	NA	yes	NA	NA	(Missing)
male	yes	NA	NA	no	NA	NA	NA	NA	NA	NA	NA	NA	NA	NA	NA	NA	NA	NA	NA	NA	NA	NA	NA	NA	NA	NA	yes	partner	no	10	yes	yes	no	no	NA	no	Other	NA	NA	no	NA	NA	no	NA	NA	yes	oxford	NA	yes
male	yes	NA	NA	yes	NA	yes	no	no	NA	NA	NA	NA	NA	NA	NA	NA	NA	NA	NA	NA	NA	NA	NA	NA	NA	no	yes	partner	no	10	yes	yes	yes	no	NA	no	None	NA	NA	no	NA	NA	no	NA	NA	yes	oxford	NA	no
male	yes	NA	NA	yes	yes	yes	yes	no	yes	SOB	Muscle Aches	Others	NA	NA	NA	NA	NA	yes	NA	NA	NA	NA	NA	NA	NA	no	yes	partner	no	28	yes	yes	no	no	NA	no	Work	NA	NA	yes	other	Turkey	no	NA	NA	yes	oxford	NA	yes
male	no	NA	NA	no	NA	NA	NA	NA	NA	NA	NA	NA	NA	NA	NA	NA	NA	NA	NA	NA	NA	NA	NA	NA	NA	NA	yes	partner	no	2	yes	yes	yes	no	NA	yes	Nursery	private.car	alone	no	NA	NA	no	NA	NA	yes	pfizer	NA	yes
female	yes	0	0	yes	yes	yes	yes	no	yes	Cough	Fever	SOB	Anosmia/Ageusia	ILI	NA	NA	NA	yes	NA	NA	NA	NA	NA	NA	NA	no	yes	partner	no	0	yes	yes	yes	no	NA	no	None	NA	NA	yes	other	Poland	no	NA	NA	yes	oxford	NA	yes
female	yes	14	14	no	NA	NA	NA	NA	NA	NA	NA	NA	NA	NA	NA	NA	NA	NA	NA	NA	NA	NA	NA	NA	NA	NA	yes	partner	no	1	yes	yes	yes	no	NA	no	Other	NA	NA	no	NA	NA	no	NA	NA	yes	oxford	NA	yes
female	yes	10	10	yes	yes	yes	yes	no	yes	Anosmia/Ageusia	Muscle Aches	NA	NA	NA	NA	NA	NA	yes	NA	NA	NA	NA	NA	NA	NA	no	yes	partner	no	14	yes	yes	yes	no	NA	no	Work	NA	NA	no	NA	NA	no	NA	NA	yes	oxford	NA	yes
male	yes	10	10	no	NA	NA	NA	NA	NA	NA	NA	NA	NA	NA	NA	NA	NA	NA	NA	NA	NA	NA	NA	NA	NA	NA	yes	partner	no	2	yes	yes	no	no	NA	no	Nursery	NA	NA	no	NA	NA	no	NA	NA	yes	pfizer	NA	yes
female	yes	NA	NA	yes	yes	yes	yes	no	yes	NA	NA	NA	NA	NA	NA	NA	NA	yes	NA	NA	NA	NA	NA	NA	NA	NA	yes	partner	no	NA	yes	yes	yes	no	NA	no	Carer	NA	NA	no	NA	NA	no	NA	NA	yes	NA	NA	(Missing)
female	yes	NA	NA	yes	yes	yes	yes	no	no	NA	NA	NA	NA	NA	NA	NA	NA	no	NA	NA	NA	NA	NA	NA	NA	no	yes	partner	no	14	yes	yes	no	no	NA	no	Other	NA	NA	no	NA	NA	no	NA	NA	no	NA	NA	(Missing)
female	yes	NA	NA	yes	yes	yes	yes	no	yes	Fever	Anosmia/Ageusia	Others	NA	NA	NA	NA	NA	yes	NA	NA	NA	NA	NA	NA	NA	no	yes	partner	no	11	yes	yes	yes	no	NA	no	None	NA	NA	no	NA	NA	no	NA	NA	yes	oxford	NA	yes
male	yes	14	14	yes	NA	yes	no	no	NA	NA	NA	NA	NA	NA	NA	NA	NA	NA	NA	NA	NA	NA	NA	NA	NA	no	yes	partner	no	14	yes	yes	no	yes	Other household member (son)	no	School	NA	NA	no	NA	NA	no	NA	NA	yes	oxford	NA	yes
female	yes	10	10	yes	yes	yes	yes	no	yes	Anosmia/Ageusia	NA	NA	NA	NA	NA	NA	NA	yes	NA	NA	NA	NA	NA	NA	NA	no	yes	partner	no	6	no	yes	yes	yes	Works in school, known exposure to someone with covid	yes	Other	none	none	no	NA	NA	no	NA	NA	yes	pfizer	NA	yes
female	yes	10	10	yes	yes	yes	yes	no	yes	Fever	Anosmia/Ageusia	Muscle Aches	Others	NA	NA	NA	NA	yes	NA	NA	NA	NA	NA	NA	NA	no	yes	partner	no	10	yes	yes	yes	yes	Workplace exposure - school outbreak	yes	None	walking	alone	no	NA	NA	no	NA	NA	yes	pfizer	NA	no
female	yes	NA	NA	yes	yes	yes	yes	no	yes	Cough	Muscle Aches	NA	NA	NA	NA	NA	NA	yes	NA	NA	NA	NA	NA	NA	NA	no	yes	partner	no	5	yes	yes	no	no	NA	no	Work	NA	NA	no	NA	NA	no	NA	NA	yes	oxford	NA	yes
female	yes	10	10	yes	yes	yes	yes	no	yes	Anosmia/Ageusia	ILI	NA	NA	NA	NA	NA	NA	yes	NA	NA	NA	NA	NA	NA	NA	yes	yes	partner	no	2	yes	yes	no	no	NA	no	School	NA	NA	no	NA	NA	no	NA	NA	yes	oxford	NA	no
male	no	NA	NA	no	NA	NA	NA	NA	NA	NA	NA	NA	NA	NA	NA	NA	NA	NA	NA	NA	NA	NA	NA	NA	NA	NA	yes	partner	no	0	no	yes	no	no	NA	yes	Nursery	train tube	public transport	no	NA	NA	no	NA	NA	no	NA	NA	(Missing)
male	yes	NA	NA	yes	yes	yes	yes	no	no	NA	NA	NA	NA	NA	NA	NA	NA	no	NA	NA	NA	NA	NA	NA	NA	no	yes	partner	no	14	yes	yes	no	no	NA	yes	Carer	NA	NA	no	NA	NA	no	NA	NA	yes	oxford	NA	yes
male	yes	14	14	yes	yes	yes	yes	no	yes	Fever	NA	NA	NA	NA	NA	NA	NA	yes	NA	NA	NA	NA	NA	NA	NA	no	yes	partner	no	5	yes	yes	yes	yes	Other household member	no	Other	NA	NA	no	NA	NA	no	NA	NA	yes	oxford	NA	yes
male	yes	10	10	yes	yes	yes	yes	no	yes	Cough	Fever	NA	NA	NA	NA	NA	NA	yes	NA	NA	NA	NA	NA	NA	NA	no	yes	partner	no	14	yes	yes	no	no	NA	no	None	NA	NA	no	NA	NA	no	NA	NA	yes	oxford	NA	no
male	yes	10	10	yes	yes	yes	yes	no	yes	Cough	Fever	Anosmia/Ageusia	Muscle Aches	Others	NA	NA	NA	yes	NA	NA	NA	NA	NA	NA	NA	no	yes	partner	no	18	yes	yes	no	no	NA	no	School	NA	NA	no	NA	NA	no	NA	NA	yes	oxford	NA	yes
female	yes	10	10	no	NA	NA	NA	NA	NA	NA	NA	NA	NA	NA	NA	NA	NA	NA	NA	NA	NA	NA	NA	NA	NA	NA	yes	partner	no	11	yes	yes	yes	no	NA	no	Nursery	NA	NA	no	NA	NA	no	NA	NA	yes	pfizer	NA	yes
male	yes	NA	NA	yes	yes	yes	yes	no	yes	Cough	Fever	SOB	Muscle Aches	NA	NA	NA	NA	yes	NA	NA	NA	NA	NA	NA	NA	yes	yes	partner	no	3	yes	yes	yes	no	NA	yes	Carer	NA	NA	no	NA	NA	no	NA	NA	no	NA	NA	(Missing)
female	yes	NA	NA	yes	yes	yes	yes	no	yes	Fever	SOB	NA	NA	NA	NA	NA	NA	yes	NA	NA	NA	NA	NA	NA	NA	no	yes	partner	no	4	yes	yes	NA	yes	Outbreak at funeral	no	Other	NA	NA	no	NA	NA	no	NA	NA	yes	pfizer	NA	yes
male	no	NA	NA	no	NA	NA	NA	NA	NA	NA	NA	NA	NA	NA	NA	NA	NA	NA	NA	NA	NA	NA	NA	NA	NA	NA	yes	partner	no	10	yes	yes	no	no	NA	no	None	NA	NA	no	NA	NA	no	NA	NA	yes	pfizer	NA	yes
female	yes	6	6	no	NA	NA	NA	NA	NA	NA	NA	NA	NA	NA	NA	NA	NA	NA	NA	NA	NA	NA	NA	NA	NA	NA	yes	partner	no	4	no	no	no	no	NA	no	Work	NA	NA	no	NA	NA	no	NA	NA	yes	oxford	NA	no
male	no	NA	NA	yes	yes	yes	yes	no	yes	Cough	Fever	Anosmia/Ageusia	NA	NA	NA	NA	NA	yes	NA	NA	NA	NA	NA	NA	NA	no	yes	partner	no	14	yes	yes	no	yes	other household	yes	School	NA	NA	no	NA	NA	no	NA	NA	yes	oxford	NA	yes
female	no	NA	NA	yes	yes	yes	yes	no	yes	Cough	Fever	SOB	Anosmia/Ageusia	Others	NA	NA	NA	yes	NA	NA	NA	NA	NA	NA	NA	no	yes	partner	no	28	no	yes	no	no	NA	no	Nursery	NA	NA	no	NA	NA	no	NA	NA	yes	oxford	NA	yes
female	yes	NA	10	yes	yes	no	yes	no	yes	Anosmia/Ageusia	NA	NA	NA	NA	NA	NA	NA	yes	NA	NA	NA	NA	NA	NA	NA	no	yes	partner	no	1	yes	yes	no	no	NA	yes	Carer	private.car	alone	no	NA	NA	no	NA	NA	yes	oxford	NA	yes
female	yes	10	10	yes	yes	no	yes	no	no	NA	NA	NA	NA	NA	NA	NA	NA	no	NA	NA	NA	NA	NA	NA	NA	no	yes	partner	no	2	yes	yes	yes	no	NA	no	Other	NA	NA	no	NA	NA	no	NA	NA	yes	pfizer	NA	yes
male	yes	14	14	yes	yes	yes	yes	no	yes	Fever	Anosmia/Ageusia	Others	NA	NA	NA	NA	NA	yes	NA	NA	NA	NA	NA	NA	NA	no	yes	partner	no	14	yes	yes	yes	no	NA	no	None	NA	NA	no	NA	NA	no	NA	NA	yes	oxford	NA	yes
male	yes	NA	NA	yes	yes	yes	yes	NA	yes	Cough	Fever	NA	NA	NA	NA	NA	NA	yes	NA	NA	NA	NA	NA	NA	NA	no	yes	partner	no	7	yes	yes	yes	no	NA	yes	Work	private.car	alone	no	NA	NA	no	NA	NA	yes	pfizer	NA	yes
male	yes	NA	NA	yes	yes	yes	yes	no	yes	Fever	NA	NA	NA	NA	NA	NA	NA	yes	NA	NA	NA	NA	NA	NA	NA	no	yes	partner	no	1	no	yes	no	no	NA	no	Nursery	NA	NA	no	NA	NA	no	NA	NA	yes	pfizer	NA	yes
female	no	NA	NA	no	NA	NA	NA	NA	NA	NA	NA	NA	NA	NA	NA	NA	NA	NA	NA	NA	NA	NA	NA	NA	NA	NA	yes	partner	no	6	yes	yes	yes	no	NA	no	Other	NA	NA	no	NA	NA	no	NA	NA	yes	pfizer	NA	yes
male	yes	14	14	yes	yes	yes	yes	no	yes	Fever	SOB	Anosmia/Ageusia	Others	NA	NA	NA	NA	yes	NA	NA	NA	NA	NA	NA	NA	no	yes	partner	no	14	yes	yes	no	no	NA	no	None	NA	NA	no	NA	NA	no	NA	NA	yes	pfizer	NA	no
female	no	NA	NA	yes	NA	yes	no	no	NA	NA	NA	NA	NA	NA	NA	NA	NA	NA	NA	NA	NA	NA	NA	NA	NA	no	yes	partner	no	14	yes	yes	yes	no	NA	yes	School	bus	public transport	no	NA	NA	no	NA	NA	yes	oxford	NA	no
male	yes	10	10	yes	yes	yes	yes	no	yes	Cough	Fever	SOB	Anosmia/Ageusia	ILI	NA	NA	NA	yes	NA	NA	NA	NA	NA	NA	NA	yes	yes	sibling	no	3	no	no	no	no	NA	yes	None	private.car	alone	yes	other	Belgium	no	NA	NA	no	NA	NA	(Missing)
male	yes	14	14	yes	yes	no	yes	no	yes	Cough	Fever	Anosmia/Ageusia	Muscle Aches	Others	NA	NA	NA	yes	NA	NA	NA	NA	NA	NA	NA	no	yes	sibling	no	4	no	yes	no	no	NA	no	Carer	NA	NA	yes	other	Bangladesh	no	NA	NA	no	NA	NA	(Missing)
female	yes	14	14	yes	yes	no	yes	no	yes	Cough	SOB	Fever	Anosmia/Ageusia	Muscle Aches	NA	NA	NA	yes	NA	NA	NA	NA	NA	NA	NA	no	yes	sibling	no	0	no	no	no	yes	Great nephew and niece same household	no	Other	NA	NA	no	NA	NA	no	NA	NA	yes	oxford	NA	no
male	no	NA	NA	yes	yes	yes	yes	no	yes	Muscle Aches	NA	NA	NA	NA	NA	NA	NA	yes	NA	NA	NA	NA	NA	NA	NA	no	yes	sibling	no	2	no	no	no	no	NA	yes	None	private.car	alone	no	NA	NA	no	NA	NA	no	NA	NA	(Missing)
female	yes	10	10	yes	yes	yes	yes	no	yes	Cough	Anosmia/Ageusia	Muscle Aches	ILI	Others	NA	NA	NA	yes	NA	NA	NA	NA	NA	NA	NA	no	yes	sibling	no	10	no	yes	no	no	NA	yes	School	none	none	no	NA	NA	no	NA	NA	no	NA	NA	(Missing)
female	yes	14	14	no	NA	NA	NA	NA	NA	NA	NA	NA	NA	NA	NA	NA	NA	NA	NA	NA	NA	NA	NA	NA	NA	NA	yes	sibling	no	2	no	yes	no	no	NA	yes	Carer	private.car	alone	yes	other	Antigua	no	NA	NA	no	NA	NA	(Missing)
female	no	NA	NA	yes	yes	no	yes	no	yes	ILI	Cough	Muscle Aches	NA	NA	NA	NA	NA	yes	NA	NA	NA	NA	NA	NA	NA	no	yes	sibling	no	3	no	no	no	yes	Brother in law and son	yes	Other	bus	public transport	no	NA	NA	no	NA	NA	no	NA	NA	(Missing)
female	no	NA	NA	yes	yes	no	yes	no	yes	Cough	Fever	NA	NA	NA	NA	NA	NA	yes	NA	NA	NA	NA	NA	NA	NA	no	yes	sibling	no	2	no	yes	no	yes	Cousin	no	None	NA	NA	no	NA	NA	no	NA	NA	no	NA	NA	(Missing)
female	yes	10	10	yes	yes	yes	yes	no	yes	Cough	SOB	Others	NA	NA	NA	NA	NA	yes	NA	NA	NA	NA	NA	NA	NA	no	yes	sibling	no	10	yes	yes	no	no	NA	yes	Work	tube	public transport	no	NA	NA	no	NA	NA	no	NA	NA	(Missing)
female	yes	14	14	no	NA	NA	NA	NA	NA	NA	NA	NA	NA	NA	NA	NA	NA	NA	NA	NA	NA	NA	NA	NA	NA	NA	yes	sibling	no	5	no	yes	no	no	NA	yes	School	bus	public transport	yes	other	Spain	no	NA	NA	no	NA	NA	(Missing)
female	yes	NA	NA	yes	yes	yes	yes	no	yes	Cough	SOB	NA	NA	NA	NA	NA	NA	yes	NA	NA	NA	NA	NA	NA	NA	no	yes	sibling	no	28	no	yes	no	no	NA	no	Carer	NA	NA	no	NA	NA	no	NA	NA	yes	oxford	NA	yes
female	yes	14	14	yes	yes	no	yes	no	no	NA	NA	NA	NA	NA	NA	NA	NA	no	NA	NA	NA	NA	NA	NA	NA	no	yes	sibling	no	14	no	yes	no	no	NA	yes	None	NA	NA	no	NA	NA	no	NA	NA	no	NA	NA	(Missing)
female	yes	10	0	yes	yes	no	yes	no	yes	Cough	Muscle Aches	ILI	Others	NA	NA	NA	NA	yes	NA	NA	NA	NA	NA	NA	NA	no	yes	sibling	no	28	no	yes	no	yes	whole household	no	Other	NA	NA	no	NA	NA	no	NA	NA	no	NA	NA	(Missing)
female	yes	NA	NA	yes	yes	yes	yes	no	no	NA	NA	NA	NA	NA	NA	NA	NA	no	NA	NA	NA	NA	NA	NA	NA	no	yes	sibling	no	4	no	yes	no	no	NA	no	Nursery	NA	NA	no	NA	NA	no	NA	NA	yes	pfizer	NA	yes
female	yes	NA	NA	yes	yes	yes	yes	no	yes	Fever	Anosmia/Ageusia	Muscle Aches	Others	NA	NA	NA	NA	yes	NA	NA	NA	NA	NA	NA	NA	no	yes	sibling	no	14	no	yes	yes	yes	Other household members	yes	None	NA	NA	no	NA	NA	no	NA	NA	yes	oxford	NA	yes
female	yes	14	14	yes	NA	yes	no	no	NA	NA	NA	NA	NA	NA	NA	NA	NA	NA	NA	NA	NA	NA	NA	NA	NA	no	yes	sibling	no	2	no	no	yes	yes	husband	no	School	NA	NA	no	NA	NA	no	NA	NA	yes	pfizer	NA	yes
female	yes	14	14	yes	NA	yes	no	no	NA	NA	NA	NA	NA	NA	NA	NA	NA	NA	NA	NA	NA	NA	NA	NA	NA	no	yes	sibling	no	7	no	yes	yes	no	NA	no	Carer	NA	NA	no	NA	NA	no	NA	NA	yes	pfizer	NA	no
female	no	NA	NA	no	NA	NA	NA	NA	NA	NA	NA	NA	NA	NA	NA	NA	NA	NA	NA	NA	NA	NA	NA	NA	NA	NA	yes	sibling	no	21	no	no	yes	no	NA	no	Other	NA	NA	no	NA	NA	no	NA	NA	no	NA	NA	(Missing)
female	no	NA	NA	no	NA	NA	NA	NA	NA	NA	NA	NA	NA	NA	NA	NA	NA	NA	NA	NA	NA	NA	NA	NA	NA	NA	yes	uncle	no	7	no	yes	no	no	NA	no	None	NA	NA	yes	other	Democratic Republic of Congo	no	NA	NA	no	NA	NA	(Missing)
[truncated: 75 more columns]
